# Supplementary material for: Plasma proteomic and metabolomic characterization of COVID-19 survivors 6 months after discharge
Source: Cell Death Dis. 2022 Mar 14;13(3):235. doi: 10.1038/s41419-022-04674-3 (PMC8919172; doi:10.1038/s41419-022-04674-3)
Supplement: Supplementary file 6 — Supplementary tables [file 41419_2022_4674_MOESM6_ESM.xlsx]

## Sheet: Table S1
Table S1. Proteomic data of DEPs between COVID-19 survivors 6 months after discharge and healthy (|log2FC| > 0.58, unpaired two-sided t-test, adjust p value < 0.05).
Protein ID	Pvalue	Log2FC	Adjust pvalue	Class
sp|A0A075B6J2|LV233_HUMAN	0.002817	-0.656685	0.0124021	Down
sp|A0A075B6R9|KVD24_HUMAN	0.004519	-0.728688	0.0186066	Down
sp|A0A0A0MS14|HV145_HUMAN	1e-06	-1.31517	2.11875e-05	Down
sp|A0A0B4J1Y8|LV949_HUMAN	0.000289	-0.886393	0.00193364	Down
sp|A0A0C4DH36|HV338_HUMAN	6e-05	-0.954167	0.00054973	Down
sp|A4D0S4|LAMB4_HUMAN	0.003484	-0.726833	0.0148875	Down
sp|A6NMB1|SIG16_HUMAN	9e-06	-1.43903	0.000120434	Down
sp|O00187|MASP2_HUMAN	2e-06	-1.14768	3.76667e-05	Down
sp|O00487|PSDE_HUMAN	0.001693	-0.840407	0.00831778	Down
sp|O14786|NRP1_HUMAN	0.000408	0.962978	0.00260966	Up
sp|O14791|APOL1_HUMAN	0.007854	0.753714	0.0278701	Up
sp|O15145|ARPC3_HUMAN	0.000401	-0.865959	0.00258112	Down
sp|O43866|CD5L_HUMAN	0.000657	-0.904122	0.00375376	Down
sp|O60814|H2B1K_HUMAN	0.010757	-0.740891	0.0360379	Down
sp|O75636|FCN3_HUMAN	0.002065	-0.727338	0.00981357	Down
sp|O96006|ZBED1_HUMAN	0.000975	-1.31787	0.00513769	Down
sp|P00450|CERU_HUMAN	1.1e-05	-1.01016	0.000143423	Down
sp|P00734|THRB_HUMAN	1.8e-05	-0.78418	0.000220554	Down
sp|P00738|HPT_HUMAN	0.000905	-1.21722	0.00489566	Down
sp|P00742|FA10_HUMAN	0.000147	-0.938932	0.00114999	Down
sp|P01008|ANT3_HUMAN	0.001835	1.18116	0.00892916	Up
sp|P01011|AACT_HUMAN	0.000471	-0.785801	0.00292077	Down
sp|P01024|CO3_HUMAN	0	-2.20934	0	Down
sp|P01034|CYTC_HUMAN	0.000113	-0.777717	0.000919368	Down
sp|P01137|TGFB1_HUMAN	9.2e-05	-0.765514	0.0007797	Down
sp|P01344|IGF2_HUMAN	1e-06	-0.927577	2.11875e-05	Down
sp|P01715|LV301_HUMAN	0.000228	-1.18498	0.00162151	Down
sp|P01766|HV313_HUMAN	4e-06	-1.23208	6.35625e-05	Down
sp|P01859|IGHG2_HUMAN	0	-1.30276	0	Down
sp|P01871|IGHM_HUMAN	0.012536	-0.800416	0.0403453	Down
sp|P02549|SPTA1_HUMAN	0.009525	-1.20763	0.0327261	Down
sp|P02751|FINC_HUMAN	5e-06	2.17609	7.58955e-05	Up
sp|P02760|AMBP_HUMAN	0.000514	-0.62774	0.00311154	Down
sp|P02765|FETUA_HUMAN	0	-1.13783	0	Down
sp|P02775|CXCL7_HUMAN	5e-06	-0.818736	7.58955e-05	Down
sp|P02776|PLF4_HUMAN	0	-1.50161	0	Down
sp|P03950|ANGI_HUMAN	1e-06	-1.47719	2.11875e-05	Down
sp|P03952|KLKB1_HUMAN	0	-1.23402	0	Down
sp|P03973|SLPI_HUMAN	0.001983	-0.739474	0.00946813	Down
sp|P04080|CYTB_HUMAN	0.000546	-0.761859	0.00326636	Down
sp|P04179|SODM_HUMAN	3.4e-05	-0.853269	0.000356474	Down
sp|P04211|LV743_HUMAN	0.006611	-1.12359	0.0246278	Down
sp|P04278|SHBG_HUMAN	0.000415	-1.02568	0.00263784	Down
sp|P04745|AMY1_HUMAN	2.8e-05	-1.05469	0.000312923	Down
sp|P04899|GNAI2_HUMAN	7.3e-05	1.33943	0.000651237	Up
sp|P05090|APOD_HUMAN	5e-06	-1.02976	7.58955e-05	Down
sp|P05109|S10A8_HUMAN	0.006853	-0.723365	0.0252518	Down
sp|P05154|IPSP_HUMAN	0.000576	0.960397	0.00335319	Up
sp|P05156|CFAI_HUMAN	0.002995	-0.624011	0.0130726	Down
sp|P05452|TETN_HUMAN	2.3e-05	-0.677296	0.000271988	Down
sp|P05546|HEP2_HUMAN	0.006218	0.614391	0.0236216	Up
sp|P07339|CATD_HUMAN	1e-06	-0.923139	2.11875e-05	Down
sp|P07357|CO8A_HUMAN	0.002936	-0.866584	0.0128703	Down
sp|P07358|CO8B_HUMAN	2e-06	-0.722007	3.76667e-05	Down
sp|P07602|SAP_HUMAN	0.001922	-0.933073	0.00926386	Down
sp|P07686|HEXB_HUMAN	0	-1.08799	0	Down
sp|P07737|PROF1_HUMAN	1e-05	-1.19965	0.000132078	Down
sp|P08185|CBG_HUMAN	1e-06	-0.638231	2.11875e-05	Down
sp|P08697|A2AP_HUMAN	0.000839	-0.600947	0.00458744	Down
sp|P09382|LEG1_HUMAN	3.1e-05	-1.26258	0.000335394	Down
sp|P0C0L4|CO4A_HUMAN	6.1e-05	-1.07651	0.000553902	Down
sp|P0CG47|UBB_HUMAN	0.003606	-0.630091	0.0152847	Down
sp|P0DJI8|SAA1_HUMAN	0.000514	1.40844	0.00311154	Up
sp|P0DOX2|IGA2_HUMAN	0.000121	-0.813698	0.000968953	Down
sp|P0DOX7|IGK_HUMAN	2.9e-05	-0.616661	0.000320576	Down
sp|P10619|PPGB_HUMAN	0.000828	-0.700782	0.0045765	Down
sp|P10720|PF4V_HUMAN	0	-1.28261	0	Down
sp|P12830|CADH1_HUMAN	0.000707	-0.917851	0.0040115	Down
sp|P13501|CCL5_HUMAN	7e-06	-1.15509	9.75205e-05	Down
sp|P14151|LYAM1_HUMAN	0.00631	-0.591831	0.0237677	Down
sp|P14174|MIF_HUMAN	5.3e-05	-0.978449	0.0005085	Down
sp|P15169|CBPN_HUMAN	0.001413	-0.66294	0.00707892	Down
sp|P16401|H15_HUMAN	0.006133	-0.732461	0.023456	Down
sp|P17936|IBP3_HUMAN	0	-1.45148	0	Down
sp|P22352|GPX3_HUMAN	3e-06	-0.637692	5.26034e-05	Down
sp|P22692|IBP4_HUMAN	0.003793	-0.990989	0.01594	Down
sp|P23083|HV102_HUMAN	0.005525	2.14274	0.0216112	Up
sp|P24593|IBP5_HUMAN	0	-1.8306	0	Down
sp|P26927|HGFL_HUMAN	0.000273	-0.9135	0.00186336	Down
sp|P29622|KAIN_HUMAN	3.4e-05	0.904738	0.000356474	Up
sp|P34096|RNAS4_HUMAN	1e-06	-1.07064	2.11875e-05	Down
sp|P35858|ALS_HUMAN	0	-0.909324	0	Down
sp|P39059|COFA1_HUMAN	0.006958	-0.815598	0.0254543	Down
sp|P40197|GPV_HUMAN	0	-1.21911	0	Down
sp|P43652|AFAM_HUMAN	0.010921	-1.47581	0.0360379	Down
sp|P48061|SDF1_HUMAN	0.001527	-0.840331	0.00757541	Down
sp|P51884|LUM_HUMAN	0.000441	-0.772113	0.00275152	Down
sp|P54108|CRIS3_HUMAN	0	-1.79212	0	Down
sp|P55774|CCL18_HUMAN	0.0157	-0.706602	0.0480555	Down
sp|P59665|DEF1_HUMAN	6e-06	-2.12769	8.59437e-05	Down
sp|P61224|RAP1B_HUMAN	0.000181	-0.864659	0.00135351	Down
sp|P61626|LYSC_HUMAN	2e-06	-1.37597	3.76667e-05	Down
sp|P62805|H4_HUMAN	0.008693	-0.910757	0.0304855	Down
sp|P63218|GBG5_HUMAN	0.00106	-0.741165	0.00547218	Down
sp|P68431|H31_HUMAN	0.014713	-0.873744	0.0454806	Down
sp|P80188|NGAL_HUMAN	0.002655	-0.688859	0.0118427	Down
sp|P99999|CYC_HUMAN	0.004137	-0.753695	0.0172432	Down
sp|Q00526|CDK3_HUMAN	0.009254	0.706198	0.0320113	Up
sp|Q02223|TNR17_HUMAN	1.6e-05	-0.959835	0.000200889	Down
sp|Q03591|FHR1_HUMAN	0.010942	-0.719878	0.0360379	Down
sp|Q0VAA2|LR74A_HUMAN	0.000162	-0.944033	0.00123875	Down
sp|Q13201|MMRN1_HUMAN	0.009067	-0.67173	0.0315792	Down
sp|Q13790|APOF_HUMAN	1e-06	-1.18271	2.11875e-05	Down
sp|Q13822|ENPP2_HUMAN	0.013248	-1.07211	0.0421038	Down
sp|Q14520|HABP2_HUMAN	0.005174	0.898889	0.0207164	Up
sp|Q14623|IHH_HUMAN	0.000372	-0.600732	0.00245665	Down
sp|Q16627|CCL14_HUMAN	0	-1.15294	0	Down
sp|Q16663|CCL15_HUMAN	0.000539	-1.20015	0.00324357	Down
sp|Q16787|LAMA3_HUMAN	0.000394	-0.822433	0.00255222	Down
sp|Q641Q2|WAC2A_HUMAN	3.2e-05	-1.07254	0.000342568	Down
sp|Q6UY14|ATL4_HUMAN	0.006841	-1.08816	0.0252518	Down
sp|Q6V1P9|PCD23_HUMAN	0.011724	0.970926	0.0380936	Up
sp|Q76M96|CCD80_HUMAN	0.002459	1.39098	0.0113673	Up
sp|Q7Z478|DHX29_HUMAN	4.1e-05	-0.820892	0.000408794	Down
sp|Q86UD1|OAF_HUMAN	0.000257	-0.732568	0.00177802	Down
sp|Q86YW5|TRML1_HUMAN	6e-06	-1.04588	8.59437e-05	Down
sp|Q8NG11|TSN14_HUMAN	0	3.31588	0	Up
sp|Q8NHQ1|CEP70_HUMAN	0.004356	-0.697148	0.0180818	Down
sp|Q92520|FAM3C_HUMAN	0.000249	-0.798102	0.00174643	Down
sp|Q92686|NEUG_HUMAN	0.000161	0.93781	0.00123875	Up
sp|Q92820|GGH_HUMAN	1.3e-05	-0.842212	0.000167354	Down
sp|Q969E1|LEAP2_HUMAN	0.005259	-0.736756	0.0209558	Down
sp|Q96PF1|TGM7_HUMAN	2e-06	1.55245	3.76667e-05	Up
sp|Q96QR1|SG3A1_HUMAN	0.0091	-0.757836	0.031586	Down
sp|Q99439|CNN2_HUMAN	0.011468	-0.746221	0.0374693	Down
sp|Q99969|RARR2_HUMAN	6e-06	-1.15367	8.59437e-05	Down
sp|Q9BWP8|COL11_HUMAN	3e-06	-0.820528	5.26034e-05	Down
sp|Q9H299|SH3L3_HUMAN	0.001367	-0.967815	0.00688237	Down
sp|Q9H4G4|GAPR1_HUMAN	0.000161	-1.33131	0.00123875	Down
sp|Q9H8L6|MMRN2_HUMAN	1e-06	-0.87811	2.11875e-05	Down
sp|Q9HDC9|APMAP_HUMAN	0.000197	-0.634658	0.00143106	Down
sp|Q9P2X0|DPM3_HUMAN	8e-06	-0.92285	0.00010848	Down
sp|Q9UBS4|DJB11_HUMAN	0.000107	1.01913	0.000877573	Up
sp|Q9UIG0|BAZ1B_HUMAN	0.010283	0.807033	0.0346285	Up
sp|Q9UK55|ZPI_HUMAN	3e-06	-0.806917	5.26034e-05	Down
sp|Q9Y6R7|FCGBP_HUMAN	0.00993	-0.836574	0.0338886	Down
tr|A0A087X0Q4|A0A087X0Q4_HUMAN	0.002124	-0.930459	0.010047	Down
tr|A0A0C4DGB6|A0A0C4DGB6_HUMAN	3.6e-05	-1.30657	0.000373592	Down
tr|A0A0F7T931|A0A0F7T931_HUMAN	0.000428	-0.833641	0.00270358	Down
tr|A0A0U4EXB4|A0A0U4EXB4_HUMAN	0.000577	-1.14121	0.00335319	Down
tr|A0A0X9T7T4|A0A0X9T7T4_HUMAN	0.005275	1.6703	0.0209558	Up
tr|A0A0X9USK2|A0A0X9USK2_HUMAN	0.008041	-1.10163	0.0283948	Down
tr|A0A0X9V981|A0A0X9V981_HUMAN	5.9e-05	-0.594059	0.00054973	Down
tr|A0A109PS32|A0A109PS32_HUMAN	0.000215	-0.703251	0.00155074	Down
tr|A0A109PW33|A0A109PW33_HUMAN	1e-06	-1.10318	2.11875e-05	Down
tr|A0A109PW41|A0A109PW41_HUMAN	0.000616	-0.814146	0.00353939	Down
tr|A0A120HF56|A0A120HF56_HUMAN	0.000186	-0.621932	0.00137074	Down
tr|A0A125U0U6|A0A125U0U6_HUMAN	0.002505	-0.82311	0.0115275	Down
tr|A0A125U0V1|A0A125U0V1_HUMAN	8e-06	-1.09038	0.00010848	Down
tr|A0A1C9J6R0|A0A1C9J6R0_HUMAN	0.003882	-0.723786	0.0162469	Down
tr|A0A1C9J6R3|A0A1C9J6R3_HUMAN	0.001257	-0.885661	0.00639185	Down
tr|A0A1C9J6R6|A0A1C9J6R6_HUMAN	0.003388	-0.734783	0.0145384	Down
tr|A0A1L2BU38|A0A1L2BU38_HUMAN	0	-0.987176	0	Down
tr|A0A1L2BU46|A0A1L2BU46_HUMAN	0.005415	-0.61379	0.0213452	Down
tr|A0A1U9WZ84|A0A1U9WZ84_HUMAN	0.002623	-0.788999	0.0118427	Down
tr|A0A1U9X793|A0A1U9X793_HUMAN	9.2e-05	-2.07614	0.0007797	Down
tr|A0A1U9X8W4|A0A1U9X8W4_HUMAN	1.4e-05	-0.730079	0.000177975	Down
tr|A0A1W6IYI6|A0A1W6IYI6_HUMAN	0.009016	-0.918937	0.0315095	Down
tr|A0A1W6IYJ1|A0A1W6IYJ1_HUMAN	0.00277	-0.630619	0.0122482	Down
tr|A0A1W6IYJ4|A0A1W6IYJ4_HUMAN	0.001941	-0.721477	0.00931131	Down
tr|A0A2S1ZAU6|A0A2S1ZAU6_HUMAN	0.0005	-0.666971	0.00306325	Down
tr|A0A2U8J8H2|A0A2U8J8H2_HUMAN	0.007865	-0.676888	0.0278701	Down
tr|A0A2U8J8I9|A0A2U8J8I9_HUMAN	0.000982	-0.833186	0.00514791	Down
tr|A0A2U8J8Q0|A0A2U8J8Q0_HUMAN	0.000107	-0.950538	0.000877573	Down
tr|A0A2U8J8X8|A0A2U8J8X8_HUMAN	0.000284	-1.00808	0.00192552	Down
tr|A0A2U8J8Z4|A0A2U8J8Z4_HUMAN	0.005968	-0.893693	0.0231048	Down
tr|A0A2U8J906|A0A2U8J906_HUMAN	3.7e-05	-0.700279	0.00037629	Down
tr|A0A2U8J926|A0A2U8J926_HUMAN	0.00026	-0.767084	0.00178662	Down
tr|A0A2U8J933|A0A2U8J933_HUMAN	0	-0.854877	0	Down
tr|A0A2U8J946|A0A2U8J946_HUMAN	0	-1.12829	0	Down
tr|A0A2U8J947|A0A2U8J947_HUMAN	0.000572	-0.975139	0.00335319	Down
tr|A0A2U8J954|A0A2U8J954_HUMAN	2e-06	-0.993333	3.76667e-05	Down
tr|A0A2U8J968|A0A2U8J968_HUMAN	1e-06	-0.917781	2.11875e-05	Down
tr|A0A2U8J978|A0A2U8J978_HUMAN	6.7e-05	-0.673213	0.000603	Down
tr|A0A2U8J987|A0A2U8J987_HUMAN	0.001011	-0.728486	0.00525104	Down
tr|A0A2U8J989|A0A2U8J989_HUMAN	4.5e-05	-0.873124	0.00044432	Down
tr|A0A2Y9CYD6|A0A2Y9CYD6_HUMAN	0.016296	-0.653101	0.0494717	Down
tr|A0A2Y9CYF4|A0A2Y9CYF4_HUMAN	1e-06	-1.0313	2.11875e-05	Down
tr|A0A2Y9CYF7|A0A2Y9CYF7_HUMAN	0.002439	-0.809802	0.0113263	Down
tr|A0A385HW21|A0A385HW21_HUMAN	0.000186	1.78024	0.00137074	Up
tr|A0A3B3ISA6|A0A3B3ISA6_HUMAN	0	-1.13746	0	Down
tr|A0A3B3ISW6|A0A3B3ISW6_HUMAN	0	-1.51429	0	Down
tr|A0A4E0W274|A0A4E0W274_HUMAN	0.004514	-0.663638	0.0186066	Down
tr|A0A5C2FUC3|A0A5C2FUC3_HUMAN	0.002369	-0.646102	0.011154	Down
tr|A0A5C2FZ04|A0A5C2FZ04_HUMAN	0.000194	-1.36096	0.00141941	Down
tr|A0A5C2G350|A0A5C2G350_HUMAN	7e-06	-1.23711	9.75205e-05	Down
tr|A0A5C2G374|A0A5C2G374_HUMAN	0.000114	-0.772932	0.000920143	Down
tr|A0A5C2G788|A0A5C2G788_HUMAN	0.008398	-0.662099	0.0295528	Down
tr|A0A5C2G7J3|A0A5C2G7J3_HUMAN	0	-1.34246	0	Down
tr|A0A5C2G9F0|A0A5C2G9F0_HUMAN	2.6e-05	-0.934142	0.000300477	Down
tr|A0A5C2GBN2|A0A5C2GBN2_HUMAN	3.7e-05	-1.21889	0.00037629	Down
tr|A0A5C2GCZ1|A0A5C2GCZ1_HUMAN	0.001539	-0.946104	0.00759788	Down
tr|A0A5C2GDN3|A0A5C2GDN3_HUMAN	2e-06	-0.752309	3.76667e-05	Down
tr|A0A5C2GET1|A0A5C2GET1_HUMAN	0	-1.23167	0	Down
tr|A0A5C2GEX2|A0A5C2GEX2_HUMAN	0.007107	-0.684176	0.0258136	Down
tr|A0A5C2GFM4|A0A5C2GFM4_HUMAN	0.000723	-0.653028	0.00406238	Down
tr|A0A5C2GFN5|A0A5C2GFN5_HUMAN	0.000943	-0.636716	0.00504753	Down
tr|A0A5C2GGG9|A0A5C2GGG9_HUMAN	4e-06	-0.747914	6.35625e-05	Down
tr|A0A5C2GGZ8|A0A5C2GGZ8_HUMAN	4e-06	-0.698605	6.35625e-05	Down
tr|A0A5C2GH32|A0A5C2GH32_HUMAN	2.8e-05	-1.77274	0.000312923	Down
tr|A0A5C2GHM2|A0A5C2GHM2_HUMAN	0	-1.34308	0	Down
tr|A0A5C2GHQ8|A0A5C2GHQ8_HUMAN	0.01236	-0.640015	0.0400322	Down
tr|A0A5C2GL44|A0A5C2GL44_HUMAN	0	-0.980221	0	Down
tr|A0A5C2GMY6|A0A5C2GMY6_HUMAN	0.001717	-0.873443	0.00839514	Down
tr|A0A5C2GNY9|A0A5C2GNY9_HUMAN	1e-06	-0.810933	2.11875e-05	Down
tr|A0A5C2GP27|A0A5C2GP27_HUMAN	4e-06	-1.12317	6.35625e-05	Down
tr|A0A5C2GQY9|A0A5C2GQY9_HUMAN	0.010985	-0.864524	0.0360379	Down
tr|A0A5C2GS16|A0A5C2GS16_HUMAN	0.000388	-0.808063	0.00254578	Down
tr|A0A5C2GSA3|A0A5C2GSA3_HUMAN	6e-06	-1.27242	8.59437e-05	Down
tr|A0A5C2GSP9|A0A5C2GSP9_HUMAN	0	-0.649148	0	Down
tr|A0A5C2GTE7|A0A5C2GTE7_HUMAN	0	-1.28126	0	Down
tr|A0A5C2GYE2|A0A5C2GYE2_HUMAN	0.007578	-0.829359	0.0273292	Down
tr|A0N5G5|A0N5G5_HUMAN	0.001893	-0.637699	0.00916753	Down
tr|A2IPI2|A2IPI2_HUMAN	0.000253	-1.00772	0.00176234	Down
tr|A2IPI4|A2IPI4_HUMAN	0.005145	-0.938368	0.0206817	Down
tr|A2J1N1|A2J1N1_HUMAN	0.013768	-0.724217	0.0430832	Down
tr|A2J1N9|A2J1N9_HUMAN	2.6e-05	-0.868551	0.000300477	Down
tr|A2JA15|A2JA15_HUMAN	4.6e-05	-0.893652	0.000449827	Down
tr|A2KBC5|A2KBC5_HUMAN	0.00071	-0.629916	0.0040115	Down
tr|A2NB43|A2NB43_HUMAN	0.006248	-0.68825	0.0236216	Down
tr|A2NYU8|A2NYU8_HUMAN	0.001352	-1.02668	0.00684072	Down
tr|A2NYV1|A2NYV1_HUMAN	0.00538	0.981182	0.0212897	Up
tr|A8K008|A8K008_HUMAN	0.000167	-0.599159	0.00125807	Down
tr|A8K1K1|A8K1K1_HUMAN	0.000557	3.45415	0.00331268	Up
tr|A8K6T3|A8K6T3_HUMAN	0.006451	-0.656953	0.0242091	Down
tr|B1N7B9|B1N7B9_HUMAN	0.000164	-1.11837	0.00124469	Down
tr|B2R582|B2R582_HUMAN	2.2e-05	-0.878305	0.000263224	Down
tr|B2R5G8|B2R5G8_HUMAN	0.003239	-1.13144	0.0139579	Down
tr|B4E1Z4|B4E1Z4_HUMAN	1e-06	-0.863817	2.11875e-05	Down
tr|B7Z1F8|B7Z1F8_HUMAN	0.000564	-0.780343	0.00333481	Down
tr|B7Z4D1|B7Z4D1_HUMAN	0.00265	-0.747275	0.0118427	Down
tr|C0JYY2|C0JYY2_HUMAN	0.015563	0.898027	0.0478174	Up
tr|C9J2Q0|C9J2Q0_HUMAN	0.00546	0.681651	0.0214395	Up
tr|D9IWP9|D9IWP9_HUMAN	4e-06	-1.06922	6.35625e-05	Down
tr|E9LUX2|E9LUX2_HUMAN	0.002438	1.17569	0.0113263	Up
tr|G3GAU4|G3GAU4_HUMAN	0.000938	-0.704966	0.00504733	Down
tr|G3V1N2|G3V1N2_HUMAN	0.005975	0.627637	0.0231048	Up
tr|H7C5R1|H7C5R1_HUMAN	0.00253	-0.629394	0.0115901	Down
tr|L8E9B5|L8E9B5_HUMAN	0.010964	1.12162	0.0360379	Up
tr|Q0KKI6|Q0KKI6_HUMAN	0.009359	-0.797885	0.0322648	Down
tr|Q0ZCF9|Q0ZCF9_HUMAN	1e-06	-0.702327	2.11875e-05	Down
tr|Q0ZCH9|Q0ZCH9_HUMAN	0.002435	-0.763799	0.0113263	Down
tr|Q0ZCI2|Q0ZCI2_HUMAN	6e-05	-1.24962	0.00054973	Down
tr|Q2L9S7|Q2L9S7_HUMAN	0.00037	0.649064	0.00245665	Up
tr|Q4VAM3|Q4VAM3_HUMAN	9.9e-05	1.214	0.000832091	Up
tr|Q56G89|Q56G89_HUMAN	0.000616	-1.31582	0.00353939	Down
tr|Q5CZ94|Q5CZ94_HUMAN	0.000287	-0.881926	0.00193297	Down
tr|Q5EBM2|Q5EBM2_HUMAN	0.000223	-1.08973	0.00159712	Down
tr|Q5EFE5|Q5EFE5_HUMAN	0.002642	-1.05323	0.0118427	Down
tr|Q5NV82|Q5NV82_HUMAN	0.014691	-0.627435	0.0454806	Down
tr|Q5XTR9|Q5XTR9_HUMAN	3e-06	0.979507	5.26034e-05	Up
tr|Q6IPQ0|Q6IPQ0_HUMAN	0.015735	-0.618406	0.0480555	Down
tr|Q6MZQ6|Q6MZQ6_HUMAN	8.6e-05	-1.97296	0.000747538	Down
tr|Q6MZU6|Q6MZU6_HUMAN	0.007611	-1.66385	0.0273512	Down
tr|Q6MZX7|Q6MZX7_HUMAN	0.010028	-0.740085	0.0340017	Down
tr|Q6MZX9|Q6MZX9_HUMAN	6e-05	-0.920443	0.00054973	Down
tr|Q6PIK1|Q6PIK1_HUMAN	4e-06	-0.829951	6.35625e-05	Down
tr|Q6VFQ6|Q6VFQ6_HUMAN	0.000394	0.757695	0.00255222	Up
tr|Q7Z2U7|Q7Z2U7_HUMAN	0	2.10347	0	Up
tr|Q7Z351|Q7Z351_HUMAN	0.010826	-1.10016	0.0360379	Down
tr|Q7Z3Y4|Q7Z3Y4_HUMAN	0.00048	-0.680502	0.00295855	Down
tr|Q8N355|Q8N355_HUMAN	0	-0.926783	0	Down
tr|Q8NCL6|Q8NCL6_HUMAN	0	-1.54768	0	Down
tr|Q8NEJ1|Q8NEJ1_HUMAN	0.000962	-1.39976	0.00509559	Down
tr|Q9UL82|Q9UL82_HUMAN	0.000123	-0.863469	0.000977273	Down
tr|Q9UNU2|Q9UNU2_HUMAN	2.8e-05	0.969437	0.000312923	Up
tr|Q9Y509|Q9Y509_HUMAN	0	-1.17784	0	Down
tr|S6B2B0|S6B2B0_HUMAN	0.010799	-0.682058	0.0360379	Down
tr|S6BAR0|S6BAR0_HUMAN	0.01003	-1.01646	0.0340017	Down
tr|S6BGE0|S6BGE0_HUMAN	5.5e-05	-0.945776	0.000522757	Down
tr|V9H1D9|V9H1D9_HUMAN	0.001084	0.881151	0.00556782	Up
tr|V9HW34|V9HW34_HUMAN	0	-0.738747	0	Down

## Sheet: Table S2
Table S2. The ionization modes and ion pairs of the metabolites.
Metabolite ID	Metabolite Name	Ionization mode	Ionization model	Q1 (Da)	Q3 (Da)
MEDN0006	L-Tyrosine	Negative	[M-H]-	180.066	119.3
MEDN0007	L-Arginine	Negative	[M-H]-	173.104	131.1
MEDN0010	L-Citrulline	Negative	[M-H]-	174.088	131.1
MEDN0011	L-Glutamic Acid	Negative	[M-H]-	146.045	102
MEDN0017	L-Pyroglutamic Acid	Negative	[M-H]-	128.035	82
MEDN0018	L-Serine	Negative	[M-H]-	104.035	73.7
MEDN0022	(5-L-Glutamyl)-L-Amino Acid	Negative	[M-H]-	217.082	199
MEDN0032	Allantoin	Negative	[M-H]-	157.036	97
MEDN0033	Asp-phe	Negative	[M-H]-	279.098	164
MEDN0041	Hexanoyl Glycine	Negative	[M-H]-	172.097	74
MEDN0042	L-Asparagine Anhydrous	Negative	[M-H]-	131.046	114
MEDN0046	L-Glutamine	Negative	[M-H]-	145.061	109
MEDN0047	L-Homocitrulline	Negative	[M-H]-	188.104	145
MEDN0052	N6-Acetyl-L-Lysine	Negative	[M-H]-	187.108	145
MEDN0056	N-Acetyl-L-Leucine	Negative	[M-H]-	172.097	130
MEDN0057	N-Acetyl-L-Tyrosine	Negative	[M-H]-	222.077	180
MEDN0060	N-Isovaleroylglycine	Negative	[M-H]-	158.082	74
MEDN0062	N-Propionylglycine	Negative	[M-H]-	130.05	84
MEDN0063	Nα-Acetyl-L-Arginine	Negative	[M-H]-	215.114	173
MEDN0065	O-Phospho-L-Serine	Negative	[M-H]-	184.001	97
MEDN0066	Phenylacetyl-L-Glutamine	Negative	[M-H]-	263.103	145
MEDN0067	Phe-Phe	Negative	[M-H]-	311.14	164.2
MEDN0075	N-Acetylphenylalanine	Negative	[M-H]-	206.082	147.2
MEDN0106	Taurochenodesoxycholic Acid	Negative	[M-H]-	498.289	498
MEDN0109	Hododeoxycholic acid	Negative	[M-H]-	391.285	391
MEDN0110	Glycoursodeoxycholic Acid	Negative	[M-H]-	448.306	448
MEDN0113	Glycochenodeoxycholic Acid	Negative	[M-H]-	448.306	448.3
MEDN0120	Dulcitol	Negative	[M-H]-	181.071	101
MEDN0136	1,7-Dimethylxanthine	Negative	[M-H]-	179.057	122
MEDN0139	1-Methylxanthine	Negative	[M-H]-	165.041	108
MEDN0140	Xanthine	Negative	[M-H]-	151.026	151
MEDN0147	5-Methylcytosine	Negative	[M-H]-	124.051	81
MEDN0156	Cytidine-5-Monophosphate	Negative	[M-H]-	322.044	97
MEDN0160	Guanosine	Negative	[M-H]-	282.084	150
MEDN0163	Hypoxanthine	Negative	[M-H]-	135.031	92
MEDN0165	Inosine 5'-Monophosphate	Negative	[M-H]-	347.039	135
MEDN0178	Epinephrine	Negative	[M-H]-	182.082	164
MEDN0179	L-Thyroxine	Negative	[M-H]-	775.679	126.9
MEDN0180	Norepinephrine	Negative	[M-H]-	168.066	150
MEDN0202	A-Ketoglutaric Acid	Negative	[M-H]-	145.014	101
MEDN0204	Pyruvic Acid	Negative	[M-H]-	87.0082	59
MEDN0209	Tryptamine	Negative	[M-H]-	159.092	129
MEDN0210	1,5-Anhydro-D-Glucitol	Negative	[M-H]-	163.061	59
MEDN0220	D-Glucose	Negative	[M-H]-	179.056	71.1
MEDN0221	D-Mannose	Negative	[M-H]-	179.056	59.3
MEDN0224	D-Trehalose	Negative	[M-H]-	341.108	119
MEDN0229	Lactose	Negative	[M-H]-	341.108	119
MEDN0230	Lactulose	Negative	[M-H]-	341.108	119
MEDN0231	L-Fucose	Negative	[M-H]-	163.061	59
MEDN0232	L-Rhamnose	Negative	[M-H]-	163.061	59
MEDN0233	Maltose	Negative	[M-H]-	341.108	119
MEDN0240	L-Gulonolactone	Negative	[M-H]-	177.04	59
MEDN0244	Orotic Acid	Negative	[M-H]-	155.009	111
MEDN0280	2-Aminoethanesulfonic Acid	Negative	[M-H]-	124.007	80
MEDN0283	2-Hydroxybutanoic Acid	Negative	[M-H]-	103.04	57
MEDN0284	2-Hydroxyisocaproic Acid	Negative	[M-H]-	131.071	85.1
MEDN0285	2-Methylsuccinic Acid	Negative	[M-H]-	131.034	87.1
MEDN0286	3,4,5-Trimethoxycinnamic Acid	Negative	[M-H]-	237.076	103
MEDN0290	3-Hydroxy-3-Methyl Butyric Acid	Negative	[M-H]-	117.055	59
MEDN0292	3-Hydroxybutyrate	Negative	[M-H]-	103.04	59.1
MEDN0293	3-Hydroxypropanoic Acid	Negative	[M-H]-	89.0239	59
MEDN0294	3-Methylcrotonyl Glycine	Negative	[M-H]-	156.066	74
MEDN0297	4-Hydroxy-2-Oxoglutaric Acid	Negative	[M-H]-	161.009	73
MEDN0299	Adipic Acid	Negative	[M-H]-	145.05	83
MEDN0305	Creatine	Negative	[M-H]-	130.062	88
MEDN0308	Dl-2-Aminooctanoic Acid	Negative	[M-H]-	158.118	112
MEDN0314	Glutaric Acid	Negative	[M-H]-	131.034	87.1
MEDN0316	Guanidinoethyl Sulfonate	Negative	[M-H]-	166.029	124
MEDN0317	Hippuric Acid	Negative	[M-H]-	178.05	134
MEDN0322	Kinurenine	Negative	[M-H]-	207.077	144
MEDN0325	L-Lactic Acid	Negative	[M-H]-	89.0239	71
MEDN0327	L-Dihydroorotic Acid	Negative	[M-H]-	157.025	113.2
MEDN0328	L-Homoserine	Negative	[M-H]-	118.05	73.9
MEDN0333	Malonicacid	Negative	[M-H]-	103.003	59
MEDN0339	Phenylpyruvic Acid	Negative	[M-H]-	163.04	91
MEDN0340	Pyrrole-2-Carboxylic Acid	Negative	[M-H]-	110.024	66
MEDN0344	Subericacid	Negative	[M-H]-	173.081	111
MEDN0348	TXB2 [9α,11,15S-trihydroxythromba-5Z,13E-dien-1-oic acid]	Negative	[M-H]-	369.228	168.9
MEDN0362	Lysope 18:1	Negative	[M-H]-	478.293	281.3
MEDN0364	Lysope 18:0	Negative	[M-H]-	480.309	283.3
MEDN0372	Lysopa 16:0	Negative	[M-H]-	409.236	153
MEDN0374	9-HpODE	Negative	[M-H]-	311.222	223.1
MEDN0376	9,10-DiHOME [(±)9,10-dihydroxy-12Z-octadecenoic acid]	Negative	[M-H]-	313.238	201
MEDN0385	Dodecanoic Acid(C12:0)	Negative	[M-H]-	199.17	199.2
MEDN0399	Arachidic Acid(C20:0)	Negative	[M-H]-	311.295	293.3
MEDN0416	Ureidoisobutyric Acid	Negative	[M-H]-	145.061	102
MEDN0420	N-Acetylglycine	Negative	[M-H]-	116.035	74
MEDN0429	3-Hydroxyhippuric Acid	Negative	[M-H]-	194.045	150
MEDN0431	2-(Dimethylamino)Guanosine	Negative	[M-H]-	310.115	178
MEDN0432	5-Hydroxyhexanoic Acid	Negative	[M-H]-	131.071	85.2
MEDN0434	Β-Pseudouridine	Negative	[M-H]-	243.062	153
MEDN0439	N-Acetylthreonine	Negative	[M-H]-	160.061	98
MEDN0444	Hypoxanthine-9-β-D-Arabinofuranoside	Negative	[M-H]-	267.073	135
MEDN0445	Orotidine	Negative	[M-H]-	287.052	243
MEDN0491	9-HOTrE [9S-hydroxy-10E,12Z,15Z-octadecatrienoic acid]	Negative	[M-H]-	293.212	171
MEDN0499	Argininosuccinic acid	Negative	[M-H]-	289.115	97.1
MEDN0502	2-Deoxyribose 1-Phosphate	Negative	[M-H]-	213.016	97
MEDN0506	N-Acetylglucosamine 1-Phosphate	Negative	[M-H]-	300.048	96.9
MEDN0530	Pimelic acid	Negative	[M-H]-	159.066	97.1
MEDN0533	Xanthosine	Negative	[M-H]-	283.068	151
MEDN0555	Hydroxyphenyllactic acid	Negative	[M-H]-	181.05	135
MEDN0568	2-Methylguanosine	Negative	[M-H]-	296.1	164.1
MEDN0579	N-lactoyl-phenylalanine	Negative	[M-H]-	236.092	88
MEDN0586	N-Acetyl-L-alanine	Negative	[M-H]-	130.05	88
MEDN0604	Tetradecanedioic acid	Negative	[M-H]-	257.175	239.2
MEDN0606	5-Methoxytryptophan	Negative	[M-H]-	190.087	144
MEDN0609	Uridine triphosphate(UTP)	Negative	[M-H]-	482.961	158.9
MEDN0616	O-Acetyl-L-serine	Negative	[M-H]-	146.045	59
MEDN0658	Hexadecanedioic acid	Negative	[M-H]-	285.207	223.2
MEDN0662	Gamma-Glu-Leu	Negative	[M-H]-	259.129	130.1
MEDN0682	Octadecanamide	Negative	[M-H]-	282.28	238.3
MEDN0750	(±)12-HEPE [(±)-12-hydroxy-5Z,8Z,10E,14Z,17Z-eicosapentaenoic acid]	Negative	[M-H]-	317.212	179.2
MEDN0751	(±)12-HETE [(±)12-hydroxy-5Z,8Z,10E,14Z-eicosatetraenoic acid]	Negative	[M-H]-	319.227	179
MEDN0752	(±)15-HEPE [(±)-15-hydroxy-5Z,8Z,11Z,13E,17Z-eicosapentaenoic acid]	Negative	[M-H]-	317.212	179.2
MEDN0756	(±)18-HEPE [(±)-18-hydroxy-5Z,8Z,11Z,14Z,16E-eicosapentaenoic acid]	Negative	[M-H]-	317.212	179.2
MEDN0759	(±)5-HEPE [(±)-5-hydroxy-6E,8Z,11Z,14Z,17Z-eicosapentaenoic acid]	Negative	[M-H]-	317.212	114.7
MEDN0760	(±)5-HETE [(±)5-hydroxy-6E,8Z,11Z,14Z-eicosatetraenoic acid]	Negative	[M-H]-	319.227	115
MEDN0763	(±)9-HETE [(±)-9-hydroxy-5Z,7E,11Z,14Z-eicosatetraenoic acid]	Negative	[M-H]-	319.227	115
MEDN0767	12,13-EpOME [(±)12(13)epoxy-9Z-octadecenoic acid]	Negative	[M-H]-	295.227	195.1
MEDN0768	13-oxoODE [13-oxo-9Z,11E-octadecadienoic acid]	Negative	[M-H]-	293.212	112.8
MEDN0771	15-oxoETE [15-oxo-5Z,8Z,11Z,13E-eicosatetraenoic acid]	Negative	[M-H]-	317.212	113.2
MEDN0776	5(S),15(S)-DiHETE [5S,15S-dihydroxy-6E,8Z,10Z,13E-eicosatetraenoic acid]	Negative	[M-H]-	335.222	114.9
MEDN0777	5,6-DiHETrE [(±)5,6-dihydroxy-8Z,11Z,14Z-eicosatrienoic acid]	Negative	[M-H]-	337.238	145.1
MEDN0785	LTB4 [5S,12R-dihydroxy-6Z,8E,10E,14Z-eicosatetraenoic acid]	Negative	[M-H]-	335.222	195
MEDN0806	Nα-Acetyl-L-glutamine	Negative	[M-H]-	187.072	124.9
MEDN0808	Myoinositol	Negative	[M-H]-	179.056	86.9
MEDN0816	4-Hydroxyhippurate	Negative	[M-H]-	194.045	100
MEDN0818	N-acetyl-beta-alanine	Negative	[M-H]-	130.05	87.9
MEDN0827	N-acetylornithine	Negative	[M-H]-	173.093	131
MEDN0839	N-Alpha-Acetyl-L-Asparagine	Negative	[M-H]-	173.056	155.1
MEDN0843	N-Amidino-L-Aspartate	Negative	[M-H]-	174.052	131.9
MEDN1003	Inosine	Negative	[M-H]-	267.073	135
MEDN1005	Phosphoenolpyruvate	Negative	[M-H]-	166.975	166.975
MEDN1006	Uric acid	Negative	[M-H]-	167.021	124.019
MEDN1009	3-hydroxyphenylacetic acid	Negative	[M-H]-	151.04	107.051
MEDN1012	7-Methylguanine	Negative	[M-H]-	164.057	106
MEDN1059	Taurodeoxycholic acid	Negative	[M-H]-	498.289	498.289
MEDN1061	Glycine deoxycholic acid	Negative	[M-H]-	448.306	404.3
MEDN1066	Glycyl-L-valine	Negative	[M-H]-	173.093	116.071
MEDN1098	2-ethyl-2-hydroxybutyric acid	Negative	[M-H]-	131.071	85.0699
MEDN1108	1,6-anhydro-β-D-glucose	Negative	[M-H]-	161.045	71
MEDN1112	16-Hydroxyhexadecanoic acid	Negative	[M-H]-	271.227	225.22
MEDN1113	12-ketolithocholic acid	Negative	[M-H]-	389.269	389.3
MEDN1224	Bis(1-inositol) -3,1'-phosphate 1-phosphate	Negative	[M-H]-	501	217
MEDN1226	2-amino-4-oxovaleric acid	Negative	[M-H]-	130.05	87.9
MEDN1235	L-2-amino-6-oximelic acid	Negative	[M-H]-	188.057	102.055
MEDN1246	3-(pyrazol-1-yl) -L-alanine	Negative	[M-H]-	154.062	93.0449
MEDN1306	N-Carbamoyl-L-aspartate	Negative	[M-H]-	175.04	88
MEDN1311	2-Hydroxycaprylic acid	Negative	[M-H]-	159	113
MEDN1312	2-hydroxyphenylacetic acid	Negative	[M-H]-	151	107
MEDN1315	4-Hydroxy-3-methylbenzoic acid	Negative	[M-H]-	151	107
MEDN1328	(S)-Leucic acid	Negative	[M-H]-	131	85
MEDP0002	D-Homocysteine	Positive	[M+H]+	136	118.1
MEDP0006	Glycine	Positive	[M+H]+	76	30
MEDP0007	L-Cystine	Positive	[M+H]+	241	152
MEDP0011	L-Lysine	Positive	[M+H]+	147	84
MEDP0012	L-Ornithine	Positive	[M-Cl]+	133	116
MEDP0013	L-Alanine	Positive	[M+H]+	90.048	44
MEDP0014	L-Aspartic Acid	Positive	[M+H]+	134.1	74
MEDP0017	L-Histidine	Positive	[M+H]+	156.1	110
MEDP0022	L-Proline	Positive	[M+H]+	116.1	70.1
MEDP0034	3-N-Methyl-L-Histidine	Positive	[M-H2O+H]+	170	96
MEDP0036	5-Oxoproline	Positive	[M+H]+	130	84
MEDP0051	L-Cystathionine	Positive	[M+H]+	223	134
MEDP0053	L-Dopa	Positive	[M+H]+	198.069	152
MEDP0056	L-Homocystine	Positive	[M+H]+	269	136
MEDP0058	L-Saccharopine	Positive	[M+H]+	277	259
MEDP0060	Methionine Sulfoxide	Positive	[M+H]+	166	102
MEDP0061	N,N-Dimethylglycine	Positive	[M+H]+	104	58
MEDP0063	N-Acetylaspartate	Positive	[M+H]+	176	134
MEDP0065	N-Acetyl-L-Glutamic Acid	Positive	[M+H]+	190.1	130
MEDP0079	S-(5-Adenosy)-L-Homocysteine	Positive	[M+H]+	385	250
MEDP0081	Serotonin	Positive	[M+H]+	177	160
MEDP0082	S-Sulfo-L-Cysteine	Positive	[M+H]+	202.2	120
MEDP0083	Trans-4-Hydroxy-L-Proline	Positive	[M+H]+	132.058	86
MEDP0086	Urea	Positive	[M+H]+	61	44
MEDP0087	L-Alanyl-L-Lysine	Positive	[M+H]+	218.1	84.4
MEDP0089	N-Acetylhistamine	Positive	[M+H]+	154.1	136.7
MEDP0147	1-Methylhistidine	Positive	[M+H]+	170.1	124
MEDP0150	2'-Deoxyinosine	Positive	[M+H]+	253.1	137
MEDP0151	2-Hydroxy-6-Aminopurine	Positive	[M+H]+	152.1	135
MEDP0153	3-Methylxanthine	Positive	[M+H]+	167.1	124
MEDP0154	5,6-Dihydro-5-Methyluracil	Positive	[M+H]+	129.1	84
MEDP0156	5-Methyluridine	Positive	[M+H]+	259.085	127
MEDP0157	7-Methylxanthine	Positive	[M+H]+	167	150
MEDP0159	Adenine	Positive	[M+H]+	136.1	119
MEDP0163	Cytidine	Positive	[M+H]+	244.086	112
MEDP0165	Cytosine	Positive	[M+H]+	112	95
MEDP0178	Uracil	Positive	[M+H]+	113.027	70
MEDP0179	Uridine	Positive	[M+H]+	245	125
MEDP0184	3,3',5-Triiodo-L-Thyronine	Positive	[M+H]+	651.7	605.6
MEDP0213	N-Methyltryptamine	Positive	[M+H]+	175	144
MEDP0232	N-Acetyl-D-Glucosamine	Positive	[M+H]+	222	144
MEDP0242	Nicotinamide	Positive	[M+H]+	123.1	80.3
MEDP0246	Nicotinic Acid	Positive	[M+H]+	124	78
MEDP0295	4-Acetamidobutyric Acid	Positive	[M+H]+	146.074	86
MEDP0296	4-Guanidinobutyric Acid	Positive	[M+H]+	146.085	87
MEDP0297	5-Aminovaleric Acid	Positive	[M+H]+	118.2	101
MEDP0299	7-Methyluric Acid	Positive	[M+H]+	183	105
MEDP0305	Creatinine	Positive	[M+H]+	114.059	86
MEDP0308	Dodecanedioic Aicd	Positive	[M+H]+	231.152	149
MEDP0313	Guanidineacetic Acid	Positive	[M+H]+	118.1	101
MEDP0319	Kynurenic Acid	Positive	[M+H]+	190.043	144
MEDP0325	Maleic Acid	Positive	[M+H]+	117.011	71
MEDP0326	N'-Formylkynurenine	Positive	[M+H]+	237.1	192
MEDP0330	Sebacate	Positive	[M+H]+	203.121	121
MEDP0336	Lysopc 14:0	Positive	[M+H]+	468.3	184
MEDP0338	Lysopc 16:0	Positive	[M+H]+	496.33	184
MEDP0340	Lysopc 16:1	Positive	[M+H]+	494.31	184
MEDP0342	Lysopc 18:0	Positive	[M+H]+	524.36	184
MEDP0344	Lysopc 18:1	Positive	[M+H]+	522.35	184
MEDP0346	Lysopc 18:2	Positive	[M+H]+	520.33	184
MEDP0350	Lysopc 20:1	Positive	[M+H]+	550.37	184
MEDP0352	Lysopc 20:2	Positive	[M+H]+	548.36	184
MEDP0357	Urocanic Acid	Positive	[M+H]+	139.04	93
MEDP0372	Uridine 5-Monophosphate	Positive	[M+H]+	325	97
MEDP0374	Cyclic Amp	Positive	[M+H]+	330	136
MEDP0378	N6-Succinyl Adenosine	Positive	[M+H]+	384	252
MEDP0387	L-Homoarginine	Positive	[M+H]+	189	144
MEDP0389	Pantetheine	Positive	[M+H]+	279.13	148.9
MEDP0394	4-Hydroxyretinoic Acid	Positive	[M+H]+	317.3	299.2
MEDP0395	DL-Pipecolic Acid	Positive	[M+H]+	130	84
MEDP0401	5'-Deoxy-5'-(Methylthio) Adenosine	Positive	[M+H]+	298	136
MEDP0408	11-Cis-Retinol	Positive	[M+H]+	287.3	256.2
MEDP0430	2-Aminoadipic Acid	Positive	[M+H]+	162.1	97.9
MEDP0434	Lysopc 17:0	Positive	[M+H]+	510.1	184.4
MEDP0442	Sn-Glycero-3-Phosphocholine	Positive	[M+H]+	258.2	104.2
MEDP0457	5-Aminolevulinate	Positive	[M+H]+	132.1	86.1
MEDP0494	Lysopc 15:0	Positive	[M+H]+	482.3	184.1
MEDP0498	Lysopc 18:3	Positive	[M+H]+	518.3	459.3
MEDP0510	Acetyl-L-carnitine	Positive	[M+H]+	204.122	85
MEDP0528	5-Aminosalicylic Acid	Positive	[M+H]+	154.043	108
MEDP0575	5-amino-1-[3,4-dihydroxy-5-(hydroxymethyl)oxolan-2-yl]imidazole-4-carboxamide	Positive	[M+H]+	259.096	110
MEDP0576	N1-Acetylspermine	Positive	[M+H]+	245.226	84.1
MEDP0585	Stearidonic Acid	Positive	[M+H]+	277.209	135.1
MEDP0587	N-Alpha-acetyllysine	Positive	[M+H]+	189.116	84.1
MEDP0601	Spermidine	Positive	[M+H]+	146.158	72.1
MEDP0618	2-Methylbutyroylcarnitine	Positive	[M+H]+	246.163	85
MEDP0627	Isonicotinic acid	Positive	[M+H]+	124.032	124
MEDP0634	cis-gondoic acid	Positive	[M+H]+	311.287	57.1
MEDP0637	L-phenylalanyl-L-proline	Positive	[M+H]+	263.132	70.1
MEDP0638	LysoPE(16:1(9Z)/0:0)	Positive	[M+H]+	452.27	62.1
MEDP0658	Ethyl dodecanoate	Positive	[M+H]+	229.1	176.1
MEDP0672	Cyclohexylamine	Positive	[M+H]+	99.9	83.1
MEDP0677	Butylamine	Positive	[M+H]+	74.1	57
MEDP0691	Ethylparaben	Positive	[M+H]+	167.3	94.8
MEDP0700	Methyl beta-D-galactopyranoside	Positive	[M+H]+	195.2	135.8
MEDP0831	1-Aminopropan-2-ol	Positive	[M+H]+	76	58.1
MEDP0859	Glycyl-DL-phenylalanine	Positive	[M+H]+	223.2	120.2
MEDP0868	N-Methylalanine	Positive	[M+H]+	104	58.1
MEDP0878	N-Methyl-L-Glutamate	Positive	[M+H]+	162.3	98.1
MEDP0879	N-Methyl-D-Aspartic Acid	Positive	[M+H]+	148.2	88.1
MEDP0881	Phosphocholine	Positive	[M+H]+	185.1	102.2
MEDP0889	Cortisol	Positive	[M+H]+	363.5	121
MEDP0895	Dethiobiotin	Positive	[M+H]+	215.3	197.3
MEDP1002	Acetylcholine	Positive	[M+H]+	146.108	60
MEDP1005	β-Alanine	Positive	[M+H]+	90.048	44
MEDP1009	Methylmalonic Acid	Positive	[M+H]+	119.015	77.0052
MEDP1013	γ-L-Glutamate-Cysteine	Positive	[M+H]+	251.06	84.045
MEDP1022	Threoninyl-Phenylalanine	Positive	[M+H]+	267.124	120.08
MEDP1023	Tryptophan glutamic acid	Positive	[M+H]+	334.13	159.092
MEDP1024	Valyl-leucine	Positive	[M+H]+	231.161	72.0881
MEDP1025	L-Valyl-L-phenylalanine	Positive	[M+H]+	265.145	72.08
MEDP1045	Biliverdin	Positive	[M+H]+	583.2	297.1
MEDP1056	Iminodiacetic acid	Positive	[M+H]+	134.1	74
MEDP1061	DL-O-tyrosine	Positive	[M+H]+	166.085	120
MEDP1080	Glycyl-tryptophan	Positive	[M+H]+	262.109	188.071
MEDP1083	Oxypurinol	Positive	[M+H]+	153	136
MEDP1093	Allopurinol	Positive	[M+H]+	137.048	119.035
MEDP1106	Lithocholic acid	Positive	[M-H2O+H]+	359.295	135.117
MEDP1109	Glycocholic Acid	Positive	[M+H]+	466.306	412.284
MEDP1124	(±)15-HETE [(±)15-hydroxy-5Z,8Z,11Z,13E-eicosatetraenoic acid]	Positive	[M-H2O+H]+	303.232	117.07
MEDP1161	Creatine phosphate	Positive	[M+H]+	212.043	123.979
MEDP1162	1-Methylguanine	Positive	[M+H]+	166.071	149.044
MEDP1177	N-Methyl-α-aminoisobutyric acid	Positive	[2M+H]+	235.2	118.1
MEDP1183	N-Acetylcadaverine	Positive	[M+H]+	145.1	86.1
MEDP1196	Biotinamide	Positive	[M+H]+	244.108	85.0285
MEDP1216	3-methylequuric acid	Positive	[M+H]+	194.114	119.047
MEDP1233	D-urobilinogen	Positive	[M+H]+	591.315	303.17
MEDP1243	4-Hydroxytryptamine	Positive	[M+H]+	177.102	80.0499
MEDP1246	2,4-diacetamino-2,4,6-triphenoxy-D-mannopyranose	Positive	[M+H]+	247.1	86.1
MEDP1272	20,26-dihydroxyecdysone	Positive	[M+H]+	497.3	184.1
MEDP1289	Hexanoylcarnitine	Positive	[M+H]+	260.186	85.0289
MEDP1295	Cytarabine	Positive	[M+H]+	244.083	112.05
MEDP1307	(2S, 3S) -3-methylphenylalanine	Positive	[M+H]+	180.101	120.08
MEDP1461	Cis-11,14-Eicosadienoic Acid(C20:2)	Positive	[M+H]+	309.3	123.1
MEDP1462	EPA [5Z,8Z,11Z,14Z,17Z-eicosapentaenoic acid]	Positive	[M+H]+	303.2	131.1
MEDP1476	5-Methoxytryptamine	Positive	[M+H]+	191	174
MEDP1488	SDMA	Positive	[M+H]+	203	70
MEDP1490	Cis-4-Hydroxy-D-Proline	Positive	[M+H]+	132	86
MEDP1493	N6-methyladenosine	Positive	[M+H]+	282	150
MEDP1496	L-2-Aminobutyric acid	Positive	[M+H]+	104	58
MEDP1500	16-Dehydroprogesterone	Positive	[M+H]+	313	109
MEDP1509	Glu-Met	Positive	[M+H]+	279	150
MEDP1512	Phe-Val	Positive	[M+H]+	265	120
LIPID-N-0005	Chenodeoxycholic acid	Negative	[M-H]-	391.5	392.293
LIPID-N-0012	Glycochenodeoxycholic acid	Negative	[M-H]-	448.5	449.314
LIPID-N-0013	Glycoursodeoxycholic acid	Negative	[M-H]-	448.5	449.314
LIPID-N-0016	Taurochenodeoxycholic acid	Negative	[M-H]-	498.5	499.297
LIPID-N-0024	FFA(20:5)	Negative	[M-H]-	301.217	302.22
LIPID-N-0032	15-oxoETE	Negative	[M-H]-	317.212	318.219
LIPID-N-0034	(±)12-HETE	Negative	[M-H]-	319.227	320.235
LIPID-N-0039	(±)5-HETE	Negative	[M-H]-	319.227	320.235
LIPID-N-0056	PGE2	Negative	[M-H]-	351.217	352.225
LIPID-N-0062	TxB3	Negative	[M-H]-	367.212	368.22
LIPID-N-0063	TXB2	Negative	[M-H]-	369.228	370.236
LIPID-N-0067	FFA(10:0)	Negative	[M-H]-	171.139	172.146
LIPID-N-0072	FFA(15:0)	Negative	[M-H]-	241.217	242.225
LIPID-N-0073	FFA(16:0)	Negative	[M-H]-	255.232	256.24
LIPID-N-0074	FFA(17:0)	Negative	[M-H]-	269.248	270.256
LIPID-N-0075	FFA(18:0)	Negative	[M-H]-	283.264	284.272
LIPID-N-0077	FFA(21:0)	Negative	[M-H]-	325.311	326.318
LIPID-N-0078	FFA(22:0)	Negative	[M-H]-	339.326	340.334
LIPID-N-0082	FFA(16:1)	Negative	[M-H]-	253.217	254.225
LIPID-N-0084	FFA(18:1)	Negative	[M-H]-	281.248	282.256
LIPID-N-0085	FFA(19:1)	Negative	[M-H]-	295.264	296.272
LIPID-N-0086	FFA(20:1)	Negative	[M-H]-	309.279	310.287
LIPID-N-0090	FFA(18:2)	Negative	[M-H]-	279.232	280.24
LIPID-N-0091	FFA(20:2)	Negative	[M-H]-	307.264	308.272
LIPID-N-0094	FFA(18:3)	Negative	[M-H]-	277.217	278.225
LIPID-N-0095	FFA(20:3)	Negative	[M-H]-	305.248	306.256
LIPID-N-0096	FFA(22:3)	Negative	[M-H]-	333.279	334.287
LIPID-N-0098	FFA(20:4)	Negative	[M-H]-	303.232	304.24
LIPID-N-0099	FFA(22:4)	Negative	[M-H]-	331.264	332.272
LIPID-N-0100	FFA(24:4)	Negative	[M-H]-	359.295	360.303
LIPID-N-0102	FFA(22:5)	Negative	[M-H]-	329.248	330.256
LIPID-N-0104	FFA(22:6)	Negative	[M-H]-	327.232	328.24
LIPID-N-0105	FFA(24:6)	Negative	[M-H]-	355.264	356.272
LIPID-N-0114	LPC(20:0/0:0)	Negative	[M+COOH]-	596.393	551.395
LIPID-N-0119	LPC(16:1/0:0)	Negative	[M+COOH]-	538.314	493.317
LIPID-N-0121	LPC(0:0/18:1)	Negative	[M+COOH]-	566.346	521.348
LIPID-N-0122	LPC(18:1/0:0)	Negative	[M+COOH]-	566.346	521.348
LIPID-N-0127	LPC(18:2/0:0)	Negative	[M+COOH]-	564.33	519.332
LIPID-N-0134	LPC(20:4/0:0)	Negative	[M+COOH]-	588.33	543.332
LIPID-N-0141	LPE(17:0/0:0)	Negative	[M-H]-	466.278	-
LIPID-N-0149	LPE(0:0/18:1)	Negative	[M-H]-	478.293	479.301
LIPID-N-0155	LPE(20:2/0:0)	Negative	[M-H]-	504.309	505.317
LIPID-N-0164	LPE(22:5/0:0)	Negative	[M-H]-	526.293	527.301
LIPID-N-0167	LPG(18:0/0:0)	Negative	[M-H]-	511.304	512.311
LIPID-N-0170	LPG(18:1/0:0)	Negative	[M-H]-	509.288	510.296
LIPID-N-0175	LPI(16:0/0:0)	Negative	[M-H]-	571.288	572.296
LIPID-N-0176	LPI(18:0/0:0)	Negative	[M-H]-	599.32	600.327
LIPID-N-0178	LPI(18:1/0:0)	Negative	[M-H]-	597.304	598.312
LIPID-N-0179	LPI(18:2/0:0)	Negative	[M-H]-	595.288	596.296
LIPID-N-0181	LPI(20:4/0:0)	Negative	[M-H]-	619.288	620.296
LIPID-N-0187	LPS(18:0/0:0)	Negative	[M-H]-	524.299	525.307
LIPID-N-0188	LPS(20:0/0:0)	Negative	[M-H]-	552.33	553.338
LIPID-N-0203	PC(16:0_14:0)	Negative	[M+COOH]-	750.529	705.531
LIPID-N-0206	PC(16:0_16:0)	Negative	[M+COOH]-	778.56	733.562
LIPID-N-0207	PC(18:0_14:0)	Negative	[M+COOH]-	778.56	733.562
LIPID-N-0212	PC(16:0_24:0)	Negative	[M+COOH]-	890.685	845.687
LIPID-N-0216	PC(16:0_16:1)	Negative	[M+COOH]-	776.544	731.547
LIPID-N-0217	PC(14:0_18:1)	Negative	[M+COOH]-	776.544	731.547
LIPID-N-0218	PC(16:0_18:1)	Negative	[M+COOH]-	804.575	759.578
LIPID-N-0220	PC(18:0_18:1)	Negative	[M+COOH]-	832.607	787.609
LIPID-N-0221	PC(16:0_20:1)	Negative	[M+COOH]-	832.607	787.609
LIPID-N-0222	PC(19:0_18:1)	Negative	[M+COOH]-	846.622	801.625
LIPID-N-0225	PC(18:1_22:0)	Negative	[M+COOH]-	888.669	843.672
LIPID-N-0227	PC(24:0_18:1)	Negative	[M+COOH]-	916.701	871.703
LIPID-N-0228	PC(16:1_16:1)	Negative	[M+COOH]-	774.529	729.531
LIPID-N-0231	PC(16:1_18:1)	Negative	[M+COOH]-	802.56	757.562
LIPID-N-0234	PC(17:0_18:2)	Negative	[M+COOH]-	816.575	771.578
LIPID-N-0235	PC(18:1_18:1)	Negative	[M+COOH]-	830.591	785.593
LIPID-N-0236	PC(18:0_18:2)	Negative	[M+COOH]-	830.591	785.593
LIPID-N-0237	PC(19:0_18:2)	Negative	[M+COOH]-	844.607	799.609
LIPID-N-0239	PC(18:1_20:1)	Negative	[M+COOH]-	858.622	813.625
LIPID-N-0240	PC(18:2_20:0)	Negative	[M+COOH]-	858.622	813.625
LIPID-N-0241	PC(18:0_20:2)	Negative	[M+COOH]-	858.622	813.625
LIPID-N-0244	PC(24:0_18:2)	Negative	[M+COOH]-	914.685	869.687
LIPID-N-0250	PC(16:1_18:2)	Negative	[M+COOH]-	800.544	755.547
LIPID-N-0252	PC(17:1_18:2)	Negative	[M+COOH]-	814.56	769.562
LIPID-N-0253	PC(15:0_20:3)	Negative	[M+COOH]-	814.56	769.562
LIPID-N-0254	PC(18:1_18:2)	Negative	[M+COOH]-	828.575	783.578
LIPID-N-0255	PC(16:0_20:3)	Negative	[M+COOH]-	828.575	783.578
LIPID-N-0258	PC(18:0_20:3)	Negative	[M+COOH]-	856.607	811.609
LIPID-N-0259	PC(20:1_18:2)	Negative	[M+COOH]-	856.607	811.609
LIPID-N-0260	PC(20:2_18:1)	Negative	[M+COOH]-	856.607	811.609
LIPID-N-0263	PC(20:0_20:3)	Negative	[M+COOH]-	884.638	839.64
LIPID-N-0266	PC(16:1_18:3)	Negative	[M+COOH]-	798.529	753.531
LIPID-N-0270	PC(18:2_18:2)	Negative	[M+COOH]-	826.56	781.562
LIPID-N-0271	PC(18:3_18:1)	Negative	[M+COOH]-	826.56	781.562
LIPID-N-0272	PC(16:0_20:4)	Negative	[M+COOH]-	826.56	781.562
LIPID-N-0274	PC(20:3_18:1)	Negative	[M+COOH]-	854.591	809.593
LIPID-N-0276	PC(22:4_16:0)	Negative	[M+COOH]-	854.591	809.593
LIPID-N-0277	PC(19:0_20:4)	Negative	[M+COOH]-	868.607	823.609
LIPID-N-0278	PC(20:1_20:3)	Negative	[M+COOH]-	882.622	837.625
LIPID-N-0286	PC(20:4_16:1)	Negative	[M+COOH]-	824.544	779.547
LIPID-N-0287	PC(18:2_18:3)	Negative	[M+COOH]-	824.544	779.547
LIPID-N-0289	PC(18:1_20:4)	Negative	[M+COOH]-	852.575	807.578
LIPID-N-0292	PC(20:5_18:0)	Negative	[M+COOH]-	852.575	807.578
LIPID-N-0294	PC(18:2_20:3)	Negative	[M+COOH]-	852.575	807.578
LIPID-N-0295	PC(20:1_20:4)	Negative	[M+COOH]-	880.607	835.609
LIPID-N-0303	PC(16:0_22:6)	Negative	[M+COOH]-	850.56	805.562
LIPID-N-0304	PC(18:2_20:4)	Negative	[M+COOH]-	850.56	805.562
LIPID-N-0311	PC(20:2_20:4)	Negative	[M+COOH]-	878.591	833.593
LIPID-N-0314	PC(18:2_20:5)	Negative	[M+COOH]-	848.544	803.547
LIPID-N-0316	PC(20:3_20:4)	Negative	[M+COOH]-	876.575	831.578
LIPID-N-0320	PC(18:2_22:6)	Negative	[M+COOH]-	874.56	829.562
LIPID-N-0331	PE(16:1_16:0)	Negative	[M-H]-	688.492	689.5
LIPID-N-0336	PE(17:0_18:1)	Negative	[M-H]-	730.54	731.547
LIPID-N-0338	PE(18:1_18:0)	Negative	[M-H]-	744.554	745.562
LIPID-N-0350	PE(18:2_16:0)	Negative	[M-H]-	714.507	715.515
LIPID-N-0353	PE(18:0_18:2)	Negative	[M-H]-	742.539	743.547
LIPID-N-0354	PE(20:2_16:0)	Negative	[M-H]-	742.539	743.547
LIPID-N-0355	PE(19:0_18:2	Negative	[M-H]-	756.554	757.562
LIPID-N-0365	PE(18:3_16:0)	Negative	[M-H]-	712.492	713.5
LIPID-N-0367	PE(17:1_18:2)	Negative	[M-H]-	726.511	727.515
LIPID-N-0369	PE(16:0_20:3)	Negative	[M-H]-	740.523	741.531
LIPID-N-0370	PE(18:2_19:1)	Negative	[M-H]-	754.541	755.547
LIPID-N-0373	PE(20:1_18:2)	Negative	[M-H]-	768.554	769.562
LIPID-N-0377	PE(18:1_22:2)	Negative	[M-H]-	796.586	797.593
LIPID-N-0383	PE(16:0_20:4)	Negative	[M-H]-	738.507	739.515
LIPID-N-0384	PE(18:3_18:1)	Negative	[M-H]-	738.507	739.515
LIPID-N-0386	PE(17:0_20:4)	Negative	[M-H]-	752.524	753.531
LIPID-N-0389	PE(16:0_22:4)	Negative	[M-H]-	766.539	767.547
LIPID-N-0391	PE(19:0_20:4)	Negative	[M-H]-	780.56	781.562
LIPID-N-0397	PE(16:0_20:5)	Negative	[M-H]-	736.492	737.5
LIPID-N-0400	PE(18:0_20:5)	Negative	[M-H]-	764.523	765.531
LIPID-N-0401	PE(16:0_22:5)	Negative	[M-H]-	764.523	765.531
LIPID-N-0413	PE(22:6_16:0)	Negative	[M-H]-	762.507	763.515
LIPID-N-0417	PE(18:1_22:5)	Negative	[M-H]-	790.539	791.547
LIPID-N-0421	PE(20:4_22:2)	Negative	[M-H]-	818.57	819.578
LIPID-N-0432	PG(16:0_16:0)	Negative	[M-H]-	721.51	722.51
LIPID-N-0436	PG(16:0_16:1)	Negative	[M-H]-	719.494	720.494
LIPID-N-0438	PG(16:0_18:1)	Negative	[M-H]-	747.525	748.525
LIPID-N-0440	PG(18:0_18:1)	Negative	[M-H]-	775.557	776.557
LIPID-N-0444	PG(18:2_16:0)	Negative	[M-H]-	745.51	746.51
LIPID-N-0447	PG(18:0_18:2)	Negative	[M-H]-	773.541	774.541
LIPID-N-0463	PG(18:1_22:5)	Negative	[M-H]-	821.541	822.541
LIPID-N-0469	PI(16:0_18:0)	Negative	[M-H]-	837.557	838.557
LIPID-N-0471	PI(18:0_18:0)	Negative	[M-H]-	865.588	866.588
LIPID-N-0475	PI(16:0_16:1)	Negative	[M-H]-	807.51	808.51
LIPID-N-0478	PI(16:0_18:1)	Negative	[M-H]-	835.541	836.541
LIPID-N-0482	PI(18:0_18:1)	Negative	[M-H]-	863.573	864.573
LIPID-N-0490	PI(18:2_16:0)	Negative	[M-H]-	833.526	834.526
LIPID-N-0494	PI(17:0_18:2)	Negative	[M-H]-	847.534	848.541
LIPID-N-0495	PI(18:0_18:2)	Negative	[M-H]-	861.557	862.557
LIPID-N-0496	PI(18:1_18:1)	Negative	[M-H]-	861.557	862.557
LIPID-N-0502	PI(18:0_20:2)	Negative	[M-H]-	889.588	890.588
LIPID-N-0508	PI(18:1_18:2)	Negative	[M-H]-	859.541	860.541
LIPID-N-0509	PI(16:0_20:3)	Negative	[M-H]-	859.541	860.541
LIPID-N-0514	PI(20:3_18:0)	Negative	[M-H]-	887.573	888.573
LIPID-N-0521	PI(18:2_18:2)	Negative	[M-H]-	857.526	858.526
LIPID-N-0522	PI(16:0_20:4)	Negative	[M-H]-	857.526	858.526
LIPID-N-0523	PI(17:0_20.4)	Negative	[M-H]-	871.534	872.541
LIPID-N-0524	PI(18:0_20:4)	Negative	[M-H]-	885.557	886.557
LIPID-N-0538	PI(20:4_18:1)	Negative	[M-H]-	883.541	884.541
LIPID-N-0544	PI(18:0_22:5)	Negative	[M-H]-	911.573	912.573
LIPID-N-0563	PS(18:0_18:0)	Negative	[M-H]-	790.56	791.568
LIPID-N-0568	PS(18:0_16:1)	Negative	[M-H]-	760.513	761.521
LIPID-N-0569	PS(18:0_17:1)	Negative	[M-H]-	774.529	775.536
LIPID-N-0572	PS(18:1_20:0)	Negative	[M-H]-	816.575	817.583
LIPID-N-0576	PS(18:0_17:2)	Negative	[M-H]-	772.513	773.521
LIPID-N-0579	PS(18:1_20:1)	Negative	[M-H]-	814.56	815.568
LIPID-N-0589	PS(18:0_20:4)	Negative	[M-H]-	810.529	811.536
LIPID-N-0591	PS(22:4_18:0)	Negative	[M-H]-	838.56	839.568
LIPID-N-0593	PS(18:0_20:5)	Negative	[M-H]-	808.513	809.521
LIPID-N-0595	PS(18:0_22:5)	Negative	[M-H]-	836.544	837.552
LIPID-N-0598	PS(18:0_22:6)	Negative	[M-H]-	834.529	835.536
LIPID-N-0602	CerP(d18:1/16:0)	Negative	[M-H]-	616.471	617.478
LIPID-N-0605	CerP(d18:1/22:0)	Negative	[M-H]-	700.565	701.572
LIPID-N-0606	CerP(d18:1/24:0)	Negative	[M-H]-	728.596	729.604
LIPID-N-0615	LPA(0:0/16:0)	Negative	[M-H]-	409.236	410.243
LIPID-N-0618	LPA(0:0/18:2)	Negative	[M-H]-	433.236	434.243
LIPID-N-0624	PA(16:0_18:0)	Negative	[M-H]-	675.496	676.504
LIPID-N-0635	PA(18:1_18:1)	Negative	[M-H]-	699.496	700.504
LIPID-N-0647	PA(18:0_22:6)	Negative	[M-H]-	747.496	748.504
LIPID-N-0650	PA(18:1_22:6)	Negative	[M-H]-	745.481	746.489
LIPID-P-0001	DL-Carnitine	Positive	[M+H]+	162.113	161.105
LIPID-P-0002	Carnitine C2:0	Positive	[M+H]+	204.124	203.116
LIPID-P-0003	Carnitine C3:0	Positive	[M+H]+	218.14	217.131
LIPID-P-0004	Carnitine C4:0	Positive	[M+H]+	232.155	231.147
LIPID-P-0005	Carnitine C5:0	Positive	[M+H]+	246.171	245.163
LIPID-P-0006	Carnitine C4-OH	Positive	[M+H]+	248.15	247.142
LIPID-P-0007	Carnitine C6:0	Positive	[M+H]+	260.187	259.178
LIPID-P-0008	Carnitine C5-OH	Positive	[M+H]+	262.166	261.158
LIPID-P-0009	Carnitine C6-OH	Positive	[M+H]+	276.182	275.173
LIPID-P-0010	Carnitine C8:0	Positive	[M+H]+	288.218	287.21
LIPID-P-0011	Carnitine C6-2OH	Positive	[M+H]+	290.161	289.153
LIPID-P-0012	Carnitine C9:0	Positive	[M+H]+	302.233	301.225
LIPID-P-0013	Carnitine C10:0	Positive	[M+H]+	316.25	315.241
LIPID-P-0014	Carnitine C12:0	Positive	[M+H]+	344.281	343.272
LIPID-P-0015	Carnitine C13:0	Positive	[M+H]+	358.295	357.288
LIPID-P-0016	Carnitine C12-OH	Positive	[M+H]+	360.276	359.267
LIPID-P-0017	Carnitine C14:0	Positive	[M+H]+	372.313	371.304
LIPID-P-0018	Carnitine C15:0	Positive	[M+H]+	386.325	385.319
LIPID-P-0019	Carnitine C12:1-2OH	Positive	[M+H]+	374.255	373.246
LIPID-P-0020	Carnitine C14-OH	Positive	[M+H]+	388.307	387.298
LIPID-P-0021	Carnitine C16:0	Positive	[M+H]+	400.344	399.335
LIPID-P-0023	Carnitine C18:0	Positive	[M+H]+	428.375	427.366
LIPID-P-0024	Carnitine C20:0	Positive	[M+H]+	456.404	455.397
LIPID-P-0026	Carnitine C3:1-2OH	Positive	[M+H]+	248.113	247.106
LIPID-P-0027	Carnitine C4:1-2OH	Positive	[M+H]+	262.129	261.121
LIPID-P-0028	Carnitine C5:1	Positive	[M+H]+	244.155	243.147
LIPID-P-0029	Carnitine C6:1	Positive	[M+H]+	258.171	257.163
LIPID-P-0030	Carnitine C5:1-2OH	Positive	[M+H]+	274.13	273.121
LIPID-P-0031	Carnitine C8:1	Positive	[M+H]+	286.203	285.194
LIPID-P-0032	Carnitine C8:1-OH	Positive	[M+H]+	302.197	301.189
LIPID-P-0033	Carnitine C10:1	Positive	[M+H]+	314.234	313.225
LIPID-P-0034	Carnitine C10:1-OH	Positive	[M+H]+	330.229	329.22
LIPID-P-0035	Carnitine C12:1	Positive	[M+H]+	342.265	341.257
LIPID-P-0036	Carnitine C12:1-OH	Positive	[M+H]+	358.26	357.252
LIPID-P-0037	Carnitine C14:1	Positive	[M+H]+	370.297	369.288
LIPID-P-0038	Carnitine C14:1-OH	Positive	[M+H]+	386.292	385.283
LIPID-P-0039	Carnitine C16:1	Positive	[M+H]+	398.328	397.319
LIPID-P-0042	Carnitine C18:1	Positive	[M+H]+	426.36	425.351
LIPID-P-0046	Carnitine C10:2	Positive	[M+H]+	312.218	311.21
LIPID-P-0047	Carnitine C14:2	Positive	[M+H]+	368.281	367.272
LIPID-P-0048	Carnitine C16:2	Positive	[M+H]+	396.313	395.304
LIPID-P-0049	Carnitine C18:2	Positive	[M+H]+	424.344	423.335
LIPID-P-0050	Carnitine C20:2	Positive	[M+H]+	452.374	451.366
LIPID-P-0052	Cholesterol	Positive	(M-H2O+H)+	369.4	386.355
LIPID-P-0054	CE(14:0)	Positive	[M+NH4]+	614.597	596.553
LIPID-P-0055	CE(15:0)	Positive	[M+NH4]+	628.603	610.569
LIPID-P-0056	CE(16:0)	Positive	[M+NH4]+	642.628	624.585
LIPID-P-0057	CE(18:0)	Positive	[M+NH4]+	670.66	652.616
LIPID-P-0064	CE(16:1)	Positive	[M+NH4]+	640.613	622.569
LIPID-P-0065	CE(17:1)	Positive	[M+NH4]+	654.619	636.585
LIPID-P-0066	CE(18:1)	Positive	[M+NH4]+	668.644	650.6
LIPID-P-0067	CE(19:1)	Positive	[M+NH4]+	682.7	664.616
LIPID-P-0068	CE(20:1)	Positive	[M+NH4]+	696.675	678.631
LIPID-P-0071	CE(16:2)	Positive	[M+NH4]+	638.588	620.553
LIPID-P-0072	CE(17:2)	Positive	[M+NH4]+	652.599	634.569
LIPID-P-0073	CE(18:2)	Positive	[M+NH4]+	666.628	648.585
LIPID-P-0074	CE(19:2)	Positive	[M+NH4]+	680.7	662.6
LIPID-P-0075	CE(20:2)	Positive	[M+NH4]+	694.657	676.616
LIPID-P-0077	CE(18:3)	Positive	[M+NH4]+	664.613	646.569
LIPID-P-0079	CE(20:3)	Positive	[M+NH4]+	692.644	674.6
LIPID-P-0082	CE(18:4)	Positive	[M+NH4]+	662.585	644.553
LIPID-P-0083	CE(20:4)	Positive	[M+NH4]+	690.585	672.585
LIPID-P-0084	CE(22:4)	Positive	[M+NH4]+	718.66	700.616
LIPID-P-0086	CE(24:4)	Positive	[M+NH4]+	746.7	740.647
LIPID-P-0087	CE(20:5)	Positive	[M+NH4]+	688.613	670.569
LIPID-P-0089	CE(22:5)	Positive	[M+NH4]+	716.644	698.6
LIPID-P-0090	CE(24:5)	Positive	[M+NH4]+	744.7	712.616
LIPID-P-0092	CE(22:6)	Positive	[M+NH4]+	714.628	696.585
LIPID-P-0095	SPH(d16:1)	Positive	[M+H]+	272.259	271.251
LIPID-P-0096	SPH(d18:1)	Positive	[M+H]+	300.29	299.282
LIPID-P-0097	SPH(d18:2)	Positive	[M+H]+	298.275	297.267
LIPID-P-0105	Cer(d18:0/22:0)	Positive	[M+H]+	624.629	623.622
LIPID-P-0106	Cer(d18:0/24:0)	Positive	[M+H]+	652.661	651.653
LIPID-P-0107	Cer(d18:0/24:1)	Positive	[M+H]+	650.6	649.637
LIPID-P-0108	Cer(d18:1/14:0)	Positive	[M+H]+	510.489	509.481
LIPID-P-0109	Cer(d18:1/16:0)	Positive	[M+H]+	538.52	537.512
LIPID-P-0110	Cer(d18:1/17:0)	Positive	[M+H]+	552.536	551.528
LIPID-P-0111	Cer(d18:1/18:0)	Positive	[M+H]+	566.551	565.543
LIPID-P-0112	Cer(d18:1/19:0)	Positive	[M+H]+	580.6	579.559
LIPID-P-0113	Cer(d18:1/20:0)	Positive	[M+H]+	594.583	593.575
LIPID-P-0114	Cer(d18:1/21:0)	Positive	[M+H]+	608.598	607.59
LIPID-P-0115	Cer(d18:1/22:0)	Positive	[M+H]+	622.614	621.606
LIPID-P-0116	Cer(d18:1/23:0)	Positive	[M+H]+	636.629	635.622
LIPID-P-0117	Cer(d18:1/24:0)	Positive	[M+H]+	650.645	649.637
LIPID-P-0118	Cer(d18:1/25:0)	Positive	[M+H]+	664.661	663.653
LIPID-P-0119	Cer(d18:1/26:0)	Positive	[M+H]+	678.676	677.669
LIPID-P-0120	Cer(d18:1/16:1)	Positive	[M+H]+	536.504	535.496
LIPID-P-0123	Cer(d18:1/22:1)	Positive	[M+H]+	620.598	619.59
LIPID-P-0124	Cer(d18:1/24:1)	Positive	[M+H]+	648.629	647.622
LIPID-P-0125	Cer(d18:1/26:1)	Positive	[M+H]+	676.661	675.653
LIPID-P-0126	Cer(d16:1/16:0)	Positive	[M+H]+	510.6	509.481
LIPID-P-0127	Cer(d16:1/18:0)	Positive	[M+H]+	538.6	537.512
LIPID-P-0128	Cer(d16:1/20:0)	Positive	[M+H]+	566.6	565.543
LIPID-P-0129	Cer(d16:1/22:0)	Positive	[M+H]+	594.6	593.575
LIPID-P-0130	Cer(d16:1/23:0)	Positive	[M+H]+	608.6	607.59
LIPID-P-0131	Cer(d16:1/24:0)	Positive	[M+H]+	622.6	621.606
LIPID-P-0132	Cer(d16:1/24:1)	Positive	[M+H]+	620.6	619.59
LIPID-P-0134	Cer(d18:2/16:0)	Positive	[M+H]+	536.5	535.496
LIPID-P-0136	Cer(d18:2/18:0)	Positive	[M+H]+	564.6	563.528
LIPID-P-0137	Cer(d18:2/20:0)	Positive	[M+H]+	592.6	591.559
LIPID-P-0139	Cer(d18:2/22:0)	Positive	[M+H]+	620.6	619.59
LIPID-P-0140	Cer(d18:2/23:0)	Positive	[M+H]+	634.6	633.606
LIPID-P-0141	Cer(d18:2/24:0)	Positive	[M+H]+	648.6	647.622
LIPID-P-0142	Cer(d18:2/24:1)	Positive	[M+H]+	646.6	645.606
LIPID-P-0159	Coenzyme Q8	Positive	[M+H]+	727.566	780.606
LIPID-P-0160	Coenzyme Q9	Positive	[M+H]+	795.629	794.621
LIPID-P-0161	Coenzyme Q10	Positive	[M+H]+	863.691	862.684
LIPID-P-0162	DG(8:0_16:0)	Positive	[M+NH4]+	474.411	456.381
LIPID-P-0163	DG(12:0_14:0)	Positive	[M+NH4]+	502.445	484.413
LIPID-P-0164	DG(14:0_14:0)	Positive	[M+NH4]+	530.476	512.444
LIPID-P-0167	DG(14:0_16:0)	Positive	[M+NH4]+	558.519	540.475
LIPID-P-0169	DG(16:0_16:0)	Positive	[M+NH4]+	586.55	568.507
LIPID-P-0170	DG(14:0_18:0)	Positive	[M+NH4]+	586.55	568.507
LIPID-P-0171	DG(12:0_20:0)	Positive	[M+NH4]+	586.55	568.507
LIPID-P-0172	DG(17:0_16:0)	Positive	[M+NH4]+	600.554	582.522
LIPID-P-0174	DG(16:0_18:0)	Positive	[M+NH4]+	614.582	596.538
LIPID-P-0175	DG(14:0_20:0)	Positive	[M+NH4]+	614.582	596.538
LIPID-P-0177	DG(17:0_18:0)	Positive	[M+NH4]+	628.585	610.554
LIPID-P-0178	DG(18:0_18:0)	Positive	[M+NH4]+	642.613	624.569
LIPID-P-0179	DG(16:0_20:0)	Positive	[M+NH4]+	642.613	624.569
LIPID-P-0180	DG(14:0_22:0)	Positive	[M+NH4]+	642.613	624.569
LIPID-P-0181	DG(19:0_18:0)	Positive	[M+NH4]+	656.614	638.585
LIPID-P-0182	DG(21:0_16:0)	Positive	[M+NH4]+	656.614	638.585
LIPID-P-0183	DG(20:0_18:0)	Positive	[M+NH4]+	670.639	652.601
LIPID-P-0188	DG(14:0_16:1)	Positive	[M+NH4]+	556.503	538.46
LIPID-P-0191	DG(14:0_18:1)	Positive	[M+NH4]+	584.535	566.491
LIPID-P-0192	DG(16:0_16:1)	Positive	[M+NH4]+	584.535	566.491
LIPID-P-0196	DG(16:0_18:1)	Positive	[M+NH4]+	612.566	594.522
LIPID-P-0210	DG(14:0_18:2)	Positive	[M+NH4]+	582.519	564.475
LIPID-P-0213	DG(16:1_18:1)	Positive	[M+NH4]+	610.55	592.507
LIPID-P-0214	DG(16:0_18:2)	Positive	[M+NH4]+	610.55	592.507
LIPID-P-0215	DG(17:1_18:1)	Positive	[M+NH4]+	624.555	606.522
LIPID-P-0216	DG(16:0_20:2)	Positive	[M+NH4]+	638.582	620.538
LIPID-P-0217	DG(18:0_18:2)	Positive	[M+NH4]+	638.582	620.538
LIPID-P-0218	DG(18:1_18:1)	Positive	[M+NH4]+	638.582	620.538
LIPID-P-0219	DG(18:1_20:1)	Positive	[M+NH4]+	666.613	648.569
LIPID-P-0224	DG(16:1_18:2)	Positive	[M+NH4]+	608.535	590.491
LIPID-P-0225	DG(16:0_18:3)	Positive	[M+NH4]+	608.535	590.491
LIPID-P-0226	DG(17:1_18:2)	Positive	[M+NH4]+	622.544	604.507
LIPID-P-0227	DG(16:1_20:2)	Positive	[M+NH4]+	636.566	618.522
LIPID-P-0228	DG(16:0_20:3)	Positive	[M+NH4]+	636.566	618.522
LIPID-P-0229	DG(18:1_18:2)	Positive	[M+NH4]+	636.566	618.522
LIPID-P-0230	DG(14:1_22:2)	Positive	[M+NH4]+	636.566	618.522
LIPID-P-0232	DG(18:2_20:1)	Positive	[M+NH4]+	664.597	646.554
LIPID-P-0233	DG(18:1_20:2)	Positive	[M+NH4]+	664.597	646.554
LIPID-P-0238	DG(16:1_18:3)	Positive	[M+NH4]+	606.519	588.475
LIPID-P-0239	DG(16:0_20:4)	Positive	[M+NH4]+	634.55	616.507
LIPID-P-0240	DG(18:2_18:2)	Positive	[M+NH4]+	634.55	616.507
LIPID-P-0241	DG(16:1_20:3)	Positive	[M+NH4]+	634.541	616.507
LIPID-P-0242	DG(18:1_20:3)	Positive	[M+NH4]+	662.582	644.538
LIPID-P-0243	DG(18:0_20:4)	Positive	[M+NH4]+	662.582	644.538
LIPID-P-0247	DG(18:2_18:3)	Positive	[M+NH4]+	632.535	614.491
LIPID-P-0248	DG(16:1_20:4)	Positive	[M+NH4]+	632.535	614.491
LIPID-P-0249	DG(16:0_20:5)	Positive	[M+NH4]+	632.519	614.491
LIPID-P-0251	DG(18:2_20:3)	Positive	[M+NH4]+	660.566	642.522
LIPID-P-0252	DG(18:1_20:4)	Positive	[M+NH4]+	660.566	642.522
LIPID-P-0257	DG(18:1_22:4)	Positive	[M+NH4]+	688.597	670.554
LIPID-P-0259	DG(18:2_20:4)	Positive	[M+NH4]+	658.55	640.507
LIPID-P-0260	DG(18:1_20:5)	Positive	[M+NH4]+	658.55	640.507
LIPID-P-0261	DG(16:0_22:6)	Positive	[M+NH4]+	658.55	640.507
LIPID-P-0264	DG(18:2_22:4)	Positive	[M+NH4]+	686.582	668.538
LIPID-P-0265	DG(18:1_22:5)	Positive	[M+NH4]+	686.582	668.538
LIPID-P-0268	DG(16:1_22:6)	Positive	[M+NH4]+	656.52	638.491
LIPID-P-0269	DG(18:1_22:6)	Positive	[M+NH4]+	684.561	666.522
LIPID-P-0270	DG(18:2_22:5)	Positive	[M+NH4]+	684.551	666.522
LIPID-P-0271	DG(18:2_22:6)	Positive	[M+NH4]+	682.539	664.507
LIPID-P-0272	MG(14:0)	Positive	[M+NH4]+	320.289	302.246
LIPID-P-0274	MG(16:0)	Positive	[M+NH4]+	348.321	330.277
LIPID-P-0275	MG(17:0)	Positive	[M+NH4]+	362.321	344.293
LIPID-P-0276	MG(18:0)	Positive	[M+NH4]+	376.352	358.308
LIPID-P-0277	MG(20:0)	Positive	[M+NH4]+	404.372	386.34
LIPID-P-0282	MG(18:1)	Positive	[M+NH4]+	374.336	356.293
LIPID-P-0283	MG(18:2)	Positive	[M+NH4]+	372.31	354.277
LIPID-P-0286	HexCer(d16:1/20:0)	Positive	[M+H]+	728.6	727.596
LIPID-P-0287	HexCer(d16:1/22:0)	Positive	[M+H]+	756.7	755.628
LIPID-P-0288	HexCer(d16:1/24:0)	Positive	[M+H]+	784.7	783.659
LIPID-P-0292	HexCer(d18:1/16:0)	Positive	[M+H]+	700.573	699.565
LIPID-P-0293	HexCer(d18:1/17:0)	Positive	[M+H]+	714.588	713.581
LIPID-P-0294	HexCer(d18:1/18:0)	Positive	[M+H]+	728.604	727.596
LIPID-P-0296	HexCer(d18:1/20:0)	Positive	[M+H]+	756.635	755.628
LIPID-P-0297	HexCer(d18:1/22:0)	Positive	[M+H]+	784.667	783.659
LIPID-P-0298	HexCer(d18:1/23:0)	Positive	[M+H]+	798.682	797.674
LIPID-P-0299	HexCer(d18:1/24:0)	Positive	[M+H]+	812.698	811.69
LIPID-P-0300	HexCer(d18:1/25:0)	Positive	[M+H]+	826.714	825.706
LIPID-P-0302	HexCer(d18:1/16:1)	Positive	[M+H]+	698.557	697.549
LIPID-P-0304	HexCer(d18:1/20:1)	Positive	[M+H]+	754.62	753.612
LIPID-P-0305	HexCer(d18:1/22:1)	Positive	[M+H]+	782.651	781.643
LIPID-P-0306	HexCer(d18:1/24:1)	Positive	[M+H]+	810.682	809.674
LIPID-P-0308	HexCer(d18:2/16:0)	Positive	[M+H]+	698.6	697.549
LIPID-P-0311	HexCer(d18:2/22:0)	Positive	[M+H]+	782.7	781.643
LIPID-P-0312	HexCer(d18:2/24:0)	Positive	[M+H]+	810.7	809.674
LIPID-P-0313	HexCer(d18:2/24:1)	Positive	[M+H]+	808.7	807.659
LIPID-P-0315	Hex2Cer(d16:1/16:0)	Positive	[M+H]+	834.6	861.618
LIPID-P-0317	Hex2Cer(d18:1/16:0)	Positive	[M+H]+	862.6	861.618
LIPID-P-0323	Hex2Cer(d18:2/16:0)	Positive	[M+H]+	860.6	859.602
LIPID-P-0325	Hex3Cer(d18:1/16:0)	Positive	[M+H]+	1024.67	1023.67
LIPID-P-0331	SHexCer(d18:1:/16:0(OH))	Positive	[M+H]+	796.8	795.517
LIPID-P-0332	SHexCer(d18:1:/16:0)	Positive	[M+H]+	780.8	779.522
LIPID-P-0334	SHexCer (d18:1:/24:0)	Positive	[M+H]+	892.8	891.647
LIPID-P-0350	LPC(14:0/0:0)	Positive	[M+H]+	468.309	467.301
LIPID-P-0351	LPC(0:0/15:0)	Positive	[M+H]+	482.322	481.317
LIPID-P-0352	LPC(15:0/0:0)	Positive	[M+H]+	482.322	481.317
LIPID-P-0353	LPC(0:0/16:0)	Positive	[M+H]+	496.34	495.332
LIPID-P-0354	LPC(16:0/0:0)	Positive	[M+H]+	496.34	495.332
LIPID-P-0355	LPC(0:0/17:0)	Positive	[M+H]+	510.356	509.348
LIPID-P-0356	LPC(17:0/0:0)	Positive	[M+H]+	510.356	509.348
LIPID-P-0357	LPC(0:0/18:0)	Positive	[M+H]+	524.372	523.364
LIPID-P-0358	LPC(18:0/0:0)	Positive	[M+H]+	524.372	523.364
LIPID-P-0359	LPC(0:0/19:0)	Positive	[M+H]+	538.388	537.379
LIPID-P-0360	LPC(19:0/0:0)	Positive	[M+H]+	538.388	537.379
LIPID-P-0361	LPC(0:0/20:0)	Positive	[M+H]+	552.403	551.395
LIPID-P-0363	LPC(22:0/0:0)	Positive	[M+H]+	580.434	579.426
LIPID-P-0364	LPC(24:0/0:0)	Positive	[M+H]+	608.466	607.458
LIPID-P-0366	LPC(14:1/0:0)	Positive	[M+H]+	466.293	465.286
LIPID-P-0367	LPC(15:1/0:0)	Positive	[M+H]+	480.307	479.301
LIPID-P-0369	LPC(17:1/0:0)	Positive	[M+H]+	508.339	507.332
LIPID-P-0372	LPC(19:1/0:0)	Positive	[M+H]+	536.371	535.364
LIPID-P-0373	LPC(0:0/20:1)	Positive	[M+H]+	550.387	549.379
LIPID-P-0374	LPC(20:1/0:0)	Positive	[M+H]+	550.387	549.379
LIPID-P-0375	LPC(0:0/22:1)	Positive	[M+H]+	578.419	577.411
LIPID-P-0376	LPC(22:1/0:0)	Positive	[M+H]+	578.419	577.411
LIPID-P-0377	LPC(24:1/0:0)	Positive	[M+H]+	606.45	605.442
LIPID-P-0378	LPC(0:0/18:2)	Positive	[M+H]+	520.34	519.332
LIPID-P-0380	LPC(0:0/20:2)	Positive	[M+H]+	548.372	547.364
LIPID-P-0381	LPC(20:2/0:0)	Positive	[M+H]+	548.372	547.364
LIPID-P-0382	LPC(22:2/0:0)	Positive	[M+H]+	576.403	575.395
LIPID-P-0383	LPC(18:3/0:0)	Positive	[M+H]+	518.325	517.317
LIPID-P-0384	LPC(20:3/0:0)	Positive	[M+H]+	546.356	545.348
LIPID-P-0387	LPC(0:0/22:4)	Positive	[M+H]+	572.372	571.364
LIPID-P-0388	LPC(22:4/0:0)	Positive	[M+H]+	572.372	571.364
LIPID-P-0389	LPC(20:5/0:0)	Positive	[M+H]+	542.325	541.317
LIPID-P-0391	LPC(22:5/0:0)	Positive	[M+H]+	570.364	569.348
LIPID-P-0392	LPC(22:6/0:0)	Positive	[M+H]+	568.34	567.332
LIPID-P-0393	LPC(O-14:0)	Positive	[M+H]+	454.33	453.322
LIPID-P-0394	LPC(O-16:0)	Positive	[M+H]+	482.361	481.353
LIPID-P-0395	LPC(O-18:0)	Positive	[M+H]+	510.392	509.385
LIPID-P-0396	LPC(O-20:0)	Positive	[M+H]+	538.424	537.416
LIPID-P-0397	LPC(O-22:0)	Positive	[M+H]+	566.455	565.447
LIPID-P-0399	LPC(O-16:1)	Positive	[M+H]+	480.345	479.338
LIPID-P-0400	LPC(O-18:1)	Positive	[M+H]+	508.377	507.369
LIPID-P-0401	LPC(O-20:1)	Positive	[M+H]+	536.408	535.4
LIPID-P-0403	LPC(O-18:2)	Positive	[M+H]+	506.361	505.353
LIPID-P-0404	LPC(O-20:2)	Positive	[M+H]+	534.392	533.385
LIPID-P-0405	LPC(O-22:2)	Positive	[M+H]+	562.424	561.416
LIPID-P-0407	LPE(0:0/16:0)	Positive	[M+H]+	454.293	453.286
LIPID-P-0408	LPE(16:0/0:0)	Positive	[M+H]+	454.293	453.286
LIPID-P-0410	LPE(0:0/18:0)	Positive	[M+H]+	482.325	481.317
LIPID-P-0411	LPE(18:0/0:0)	Positive	[M+H]+	482.325	481.317
LIPID-P-0412	LPE(20:0/0:0)	Positive	[M+H]+	510.356	509.348
LIPID-P-0413	LPE(22:0/0:0)	Positive	[M+H]+	538.387	537.379
LIPID-P-0414	LPE(24:0/0:0)	Positive	[M+H]+	566.419	565.411
LIPID-P-0415	LPE(16:1/0:0)	Positive	[M+H]+	452.278	451.27
LIPID-P-0418	LPE(18:1/0:0)	Positive	[M+H]+	480.309	479.301
LIPID-P-0419	LPE(0:0/20:1)	Positive	[M+H]+	508.34	507.332
LIPID-P-0420	LPE(20:1/0:0)	Positive	[M+H]+	508.34	507.332
LIPID-P-0423	LPE(0:0/18:2)	Positive	[M+H]+	478.293	477.286
LIPID-P-0424	LPE(18:2/0:0)	Positive	[M+H]+	478.293	477.286
LIPID-P-0428	LPE(18:3/0:0)	Positive	[M+H]+	476.278	475.27
LIPID-P-0429	LPE(0:0/20:3)	Positive	[M+H]+	504.309	503.301
LIPID-P-0430	LPE(20:3/0:0)	Positive	[M+H]+	504.309	531.332
LIPID-P-0432	LPE(20:4/0:0)	Positive	[M+H]+	502.293	501.286
LIPID-P-0433	LPE(22:4/0:0)	Positive	[M+H]+	530.325	529.317
LIPID-P-0434	LPE(20:5/0:0)	Positive	[M+H]+	500.278	499.27
LIPID-P-0437	LPE(22:6/0:0)	Positive	[M+H]+	526.293	525.286
LIPID-P-0438	LPE(P-16:0)	Positive	[M+H]+	438.3	437.291
LIPID-P-0440	LPE(P-18:0)	Positive	[M+H]+	466.3	465.322
LIPID-P-0441	LPE(P-20:0)	Positive	[M+H]+	494.3	493.353
LIPID-P-0446	LPG(16:0/0:0)	Positive	[M+NH4]+	502.288	484.28
LIPID-P-0451	LPG(18:2/0:0)	Positive	[M+NH4]+	526.288	508.28
LIPID-P-0455	LPS(16:0/0:0)	Positive	[M+H]+	498.283	497.275
LIPID-P-0471	PC(14:0_14:0)	Positive	[M+H]+	678.507	677.5
LIPID-P-0473	PC(15:0_16:0)	Positive	[M+H]+	720.554	719.547
LIPID-P-0475	PC(16:0_18:0)	Positive	[M+H]+	762.601	761.593
LIPID-P-0476	PC(18:0_18:0)	Positive	[M+H]+	790.633	789.625
LIPID-P-0477	PC(16:0_22:0)	Positive	[M+H]+	818.664	817.656
LIPID-P-0479	PC(14:0_16:1)	Positive	[M+H]+	704.523	703.515
LIPID-P-0480	PC(15:0_16:1)	Positive	[M+H]+	718.539	717.531
LIPID-P-0483	PC(17:0_18:1)	Positive	[M+H]+	774.601	773.593
LIPID-P-0486	PC(16:0_22:1)	Positive	[M+H]+	816.648	815.64
LIPID-P-0489	PC(14:0_18:2)	Positive	[M+H]+	730.539	729.531
LIPID-P-0490	PC(16:0_18:2)	Positive	[M+H]+	758.57	757.562
LIPID-P-0491	PC(17:1_18:1)	Positive	[M+H]+	772.586	771.578
LIPID-P-0495	PC(18:1_22:1)	Positive	[M+H]+	842.664	841.656
LIPID-P-0496	PC(18:1_24:1)	Positive	[M+H]+	870.695	869.687
LIPID-P-0497	PC(14:0_18:3)	Positive	[M+H]+	728.523	727.515
LIPID-P-0498	PC(16:0_18:3)	Positive	[M+H]+	756.554	755.547
LIPID-P-0501	PC(17:0_20:3)	Positive	[M+H]+	798.601	797.593
LIPID-P-0503	PC(18:2_22:1)	Positive	[M+H]+	840.648	839.64
LIPID-P-0504	PC(18:0_24:3)	Positive	[M+H]+	868.68	867.672
LIPID-P-0505	PC(14:0_20:4)	Positive	[M+H]+	754.539	753.531
LIPID-P-0506	PC(15:0_20:4)	Positive	[M+H]+	768.554	767.547
LIPID-P-0508	PC(20:4_17:0)	Positive	[M+H]+	796.57	793.562
LIPID-P-0509	PC(18:0_20:4)	Positive	[M+H]+	810.601	809.593
LIPID-P-0511	PC(18:0_22:4)	Positive	[M+H]+	838.633	837.625
LIPID-P-0512	PC(20:3_22:1)	Positive	[M+H]+	866.664	865.656
LIPID-P-0513	PC(14:0_20:5)	Positive	[M+H]+	752.523	751.515
LIPID-P-0514	PC(15:0_20:5)	Positive	[M+H]+	766.539	765.531
LIPID-P-0515	PC(16:0_20:5)	Positive	[M+H]+	780.554	779.547
LIPID-P-0516	PC(17:1_20:4)	Positive	[M+H]+	794.57	793.562
LIPID-P-0517	PC(16:0_22:5)	Positive	[M+H]+	808.586	807.578
LIPID-P-0518	PC(18:0_22:5)	Positive	[M+H]+	836.617	835.609
LIPID-P-0519	PC(24:1_20:4)	Positive	[M+H]+	892.68	891.672
LIPID-P-0520	PC(14:0_22:6)	Positive	[M+H]+	778.539	777.531
LIPID-P-0521	PC(15:1_22:5)	Positive	[M+H]+	792.554	791.547
LIPID-P-0523	PC(22:6_17:0)	Positive	[M+H]+	820.586	819.578
LIPID-P-0524	PC(18:0_22:6)	Positive	[M+H]+	834.601	833.593
LIPID-P-0525	PC(20:0_22:6)	Positive	[M+H]+	862.633	861.625
LIPID-P-0526	PC(16:1_22:6)	Positive	[M+H]+	804.554	803.547
LIPID-P-0527	PC(18:1_22:6)	Positive	[M+H]+	832.586	831.578
LIPID-P-0528	PC(20:1_22:6)	Positive	[M+H]+	860.617	859.609
LIPID-P-0529	PC(20:4_20:4)	Positive	[M+H]+	830.57	829.562
LIPID-P-0530	PC(20:2_22:6)	Positive	[M+H]+	858.601	857.593
LIPID-P-0531	PC(O-16:0_14:0)	Positive	[M+H]+	692.559	691.552
LIPID-P-0532	PC(O-16:0_16:0)	Positive	[M+H]+	720.591	719.583
LIPID-P-0533	PC(O-18:0_16:0)	Positive	[M+H]+	748.622	747.614
LIPID-P-0535	PC(O-16:0_22:0)	Positive	[M+H]+	804.685	803.677
LIPID-P-0536	PC(O-16:0_14:1)	Positive	[M+H]+	690.544	689.536
LIPID-P-0537	PC(O-16:0_16:1)	Positive	[M+H]+	718.575	717.567
LIPID-P-0538	PC(O-18:1_16:0)	Positive	[M+H]+	746.606	745.599
LIPID-P-0541	PC(O-18:1_22:0)	Positive	[M+H]+	830.7	829.692
LIPID-P-0544	PC(O-16:0_18:2)	Positive	[M+H]+	744.591	743.583
LIPID-P-0545	PC(O-18:0_18:2)	Positive	[M+H]+	772.622	771.614
LIPID-P-0546	PC(O-18:1_20:1)	Positive	[M+H]+	800.653	799.645
LIPID-P-0547	PC(O-18:1_22:1)	Positive	[M+H]+	828.685	827.677
LIPID-P-0549	PC(O-16:1_18:2)	Positive	[M+H]+	742.575	741.567
LIPID-P-0550	PC(O-18:1_18:2)	Positive	[M+H]+	770.606	769.599
LIPID-P-0551	PC(O-18:0_20:3)	Positive	[M+H]+	798.638	797.63
LIPID-P-0553	PC(O-14:0_20:4)	Positive	[M+H]+	740.559	739.552
LIPID-P-0554	PC(O-16:0_20:4)	Positive	[M+H]+	768.591	767.583
LIPID-P-0555	PC(O-18:0_20:4)	Positive	[M+H]+	796.622	795.614
LIPID-P-0556	PC(O-20:0_20:4)	Positive	[M+H]+	824.653	823.645
LIPID-P-0557	PC(O-20:0_22:4)	Positive	[M+H]+	852.685	851.677
LIPID-P-0559	PC(O-16:1_20:4)	Positive	[M+H]+	766.575	765.567
LIPID-P-0560	PC(O-18:1_20:4)	Positive	[M+H]+	794.606	793.599
LIPID-P-0561	PC(O-20:1_20:4)	Positive	[M+H]+	822.638	821.63
LIPID-P-0562	PC(O-22:1_20:4)	Positive	[M+H]+	850.669	849.661
LIPID-P-0563	PC(O-24:1_20:4)	Positive	[M+H]+	878.7	877.692
LIPID-P-0564	PC(O-16:1_20:5)	Positive	[M+H]+	764.559	763.552
LIPID-P-0565	PC(O-18:2_20:4)	Positive	[M+H]+	792.591	791.583
LIPID-P-0566	PC(O-18:0_22:6)	Positive	[M+H]+	820.622	819.614
LIPID-P-0567	PC(O-22:2_20:4)	Positive	[M+H]+	848.653	847.645
LIPID-P-0568	PC(O-16:1_22:6)	Positive	[M+H]+	790.575	789.567
LIPID-P-0569	PC(O-18:1_22:6)	Positive	[M+H]+	818.606	817.599
LIPID-P-0571	PE(16:0_16:0)	Positive	[M+H]+	692.523	691.515
LIPID-P-0572	PE(16:0_18:0)	Positive	[M+H]+	720.554	719.547
LIPID-P-0578	PE(15:0_18:1)	Positive	[M+H]+	704.523	703.515
LIPID-P-0579	PE(16:0_18:1)	Positive	[M+H]+	718.539	717.531
LIPID-P-0581	PE(20:1_16:0)	Positive	[M+H]+	746.57	745.562
LIPID-P-0585	PE(18:2_14:0)	Positive	[M+H]+	688.492	687.484
LIPID-P-0587	PE(18:1_16:1)	Positive	[M+H]+	716.523	715.515
LIPID-P-0588	PE(17:1_18:1)	Positive	[M+H]+	730.539	729.531
LIPID-P-0589	PE(18:1_18:1)	Positive	[M+H]+	744.554	743.547
LIPID-P-0595	PE(16:1_18:2)	Positive	[M+H]+	714.507	713.5
LIPID-P-0597	PE(18:1_18:2)	Positive	[M+H]+	742.539	741.531
LIPID-P-0599	PE(20:3_18:0)	Positive	[M+H]+	770.57	769.562
LIPID-P-0604	PE(18:2_18:2)	Positive	[M+H]+	740.523	739.515
LIPID-P-0606	PE(20:4_18:0)	Positive	[M+H]+	768.554	767.547
LIPID-P-0608	PE(18:0_22:4)	Positive	[M+H]+	796.586	795.578
LIPID-P-0610	PE(16:1_20:4)	Positive	[M+H]+	738.507	737.5
LIPID-P-0612	PE(18:1_20:4)	Positive	[M+H]+	766.539	765.531
LIPID-P-0614	PE(18:0_22:5)	Positive	[M+H]+	794.57	793.562
LIPID-P-0617	PE(14:0_22:6)	Positive	[M+H]+	736.492	735.484
LIPID-P-0618	PE(15:0_22:6)	Positive	[M+H]+	750.507	749.5
LIPID-P-0619	PE(20:5_18:1)	Positive	[M+H]+	764.523	763.515
LIPID-P-0620	PE(17:0_22:6)	Positive	[M+H]+	778.539	777.531
LIPID-P-0621	PE(22:6_18:0)	Positive	[M+H]+	792.554	791.547
LIPID-P-0626	PE(22:6_18:1)	Positive	[M+H]+	790.539	789.531
LIPID-P-0628	PE(22:6_20:1)	Positive	[M+H]+	818.57	817.562
LIPID-P-0629	PE(22:6_18:2)	Positive	[M+H]+	788.523	787.515
LIPID-P-0630	PE(P-18:0_16:0)	Positive	[M+H]+	704.559	703.552
LIPID-P-0631	PE(P-18:0_18:0)	Positive	[M+H]+	732.591	731.583
LIPID-P-0632	PE(P-18:0_20:0)	Positive	[M+H]+	760.622	759.614
LIPID-P-0636	PE(P-16:0_18:1)	Positive	[M+H]+	702.544	701.536
LIPID-P-0637	PE(P-18:0_18:1)	Positive	[M+H]+	730.575	729.567
LIPID-P-0640	PE(P-16:0_18:2)	Positive	[M+H]+	700.528	699.52
LIPID-P-0642	PE(P-18:1_18:1)	Positive	[M+H]+	728.559	727.552
LIPID-P-0646	PE(P-15:0_20:3)	Positive	[M+H]+	712.528	711.52
LIPID-P-0647	PE(P-18:1_18:2)	Positive	[M+H]+	726.544	725.536
LIPID-P-0649	PE(P-18:0_20:3)	Positive	[M+H]+	754.575	753.567
LIPID-P-0650	PE(P-18:0_22:3)	Positive	[M+H]+	782.606	781.599
LIPID-P-0652	PE(P-16:0_20:4)	Positive	[M+H]+	724.528	723.52
LIPID-P-0654	PE(P-18:0_20:4)	Positive	[M+H]+	752.559	751.552
LIPID-P-0657	PE(P-16:0_20:5)	Positive	[M+H]+	722.512	721.505
LIPID-P-0658	PE(P-18:1_20:4)	Positive	[M+H]+	750.544	749.536
LIPID-P-0660	PE(P-18:0_22:5)	Positive	[M+H]+	778.575	777.567
LIPID-P-0661	PE(P-16:0_22:6)	Positive	[M+H]+	748.528	747.52
LIPID-P-0662	PE(P-18:0_22:6)	Positive	[M+H]+	776.559	775.552
LIPID-P-0663	PE(P-20:0_22:6)	Positive	[M+H]+	804.591	803.583
LIPID-P-0664	PE(P-18:1_22:6)	Positive	[M+H]+	774.544	773.536
LIPID-P-0665	PE(P-20:2_20:6)	Positive	[M+H]+	772.528	771.52
LIPID-P-0727	SM(d18:0/12:0)	Positive	[M+H]+	649.528	648.521
LIPID-P-0729	SM(d18:0/14:0)	Positive	[M+H]+	677.56	676.552
LIPID-P-0730	SM(d18:0/16:0)	Positive	[M+H]+	705.591	704.583
LIPID-P-0731	SM(d18:0/17:0)	Positive	[M+H]+	719.607	718.599
LIPID-P-0732	SM(d18:0/18:0)	Positive	[M+H]+	733.622	732.615
LIPID-P-0734	SM(d18:0/22:0)	Positive	[M+H]+	789.685	788.677
LIPID-P-0735	SM(d18:1/12:0)	Positive	[M+H]+	647.513	646.505
LIPID-P-0736	SM(d18:1/14:0)	Positive	[M+H]+	675.544	674.536
LIPID-P-0737	SM(d18:1/15:0)	Positive	[M+H]+	689.56	688.552
LIPID-P-0738	SM(d18:1/16:0)	Positive	[M+H]+	703.575	702.568
LIPID-P-0739	SM(d18:1/17:0)	Positive	[M+H]+	717.591	716.583
LIPID-P-0740	SM(d18:1/18:0)	Positive	[M+H]+	731.607	730.599
LIPID-P-0741	SM(d18:1/19:0)	Positive	[M+H]+	745.622	744.615
LIPID-P-0742	SM(d18:1/20:0)	Positive	[M+H]+	759.638	758.63
LIPID-P-0743	SM(d18:1/21:0)	Positive	[M+H]+	773.654	772.646
LIPID-P-0744	SM(d18:1/22:0)	Positive	[M+H]+	787.669	786.661
LIPID-P-0745	SM(d18:1/23:0)	Positive	[M+H]+	801.685	800.677
LIPID-P-0746	SM(d18:1/24:0)	Positive	[M+H]+	815.701	814.693
LIPID-P-0747	SM(d18:1/25:0)	Positive	[M+H]+	829.716	828.708
LIPID-P-0749	SM(d18:2/14:0)	Positive	[M+H]+	673.528	672.521
LIPID-P-0750	SM(d18:1/16:1)	Positive	[M+H]+	701.56	700.552
LIPID-P-0751	SM(d18:1/17:1)	Positive	[M+H]+	715.575	714.568
LIPID-P-0752	SM(d18:1/18:1)	Positive	[M+H]+	729.591	728.583
LIPID-P-0754	SM(d18:1/20:1)	Positive	[M+H]+	757.622	756.615
LIPID-P-0755	SM(d18:1/21:1)	Positive	[M+H]+	771.638	770.63
LIPID-P-0756	SM(d18:1/22:1)	Positive	[M+H]+	785.654	784.646
LIPID-P-0757	SM(d18:1/23:1)	Positive	[M+H]+	799.669	798.661
LIPID-P-0758	SM(d18:1/24:1)	Positive	[M+H]+	813.685	812.677
LIPID-P-0759	SM(d18:1/25:1)	Positive	[M+H]+	827.701	826.693
LIPID-P-0760	SM(d18:1/26:1)	Positive	[M+H]+	841.716	840.708
LIPID-P-0761	SM(d18:2/18:1)	Positive	[M+H]+	727.575	726.568
LIPID-P-0762	SM(d18:2/20:1)	Positive	[M+H]+	755.607	754.599
LIPID-P-0763	SM(d18:2/22:1)	Positive	[M+H]+	783.638	782.63
LIPID-P-0764	SM(d18:2/23:1)	Positive	[M+H]+	797.654	796.646
LIPID-P-0765	SM(d18:2/24:1)	Positive	[M+H]+	811.669	810.661
LIPID-P-0767	SM(d18:2/26:1)	Positive	[M+H]+	839.701	838.693
LIPID-P-0768	SM(d18:2/24:3)	Positive	[M+H]+	807.638	806.63
LIPID-P-0769	TG(10:0_12:0_14:0)	Positive	[M+NH4]+	656.578	638.549
LIPID-P-0771	TG(10:0_16:0_12:0)	Positive	[M+NH4]+	684.613	666.58
LIPID-P-0777	TG(12:0_14:0_16:0)	Positive	[M+NH4]+	740.677	722.642
LIPID-P-0782	TG(14:0_14:0_16:0)	Positive	[M+NH4]+	768.708	750.674
LIPID-P-0784	TG(12:0_16:0_16:0)	Positive	[M+NH4]+	768.707	750.674
LIPID-P-0786	TG(14:0_16:0_16:0)	Positive	[M+NH4]+	796.739	778.705
LIPID-P-0787	TG(15:0_16:0_16:0)	Positive	[M+NH4]+	810.752	792.721
LIPID-P-0788	TG(16:0_16:0_16:0)	Positive	[M+NH4]+	824.771	806.736
LIPID-P-0789	TG(14:0_16:0_18:0)	Positive	[M+NH4]+	824.771	806.736
LIPID-P-0791	TG(16:0_16:0_17:0)	Positive	[M+NH4]+	838.786	820.752
LIPID-P-0793	TG(16:0_16:0_18:0)	Positive	[M+NH4]+	852.802	834.768
LIPID-P-0794	TG(15:0_17:0_18:0)	Positive	[M+NH4]+	852.796	834.768
LIPID-P-0798	TG(14:0_18:0_20:0)	Positive	[M+NH4]+	880.833	862.799
LIPID-P-0800	TG(16:0_18:0_18:0)	Positive	[M+NH4]+	880.833	862.799
LIPID-P-0802	TG(17:0_18:0_18:0)	Positive	[M+NH4]+	894.85	876.815
LIPID-P-0804	TG(18:0_18:0_18:0)	Positive	[M+NH4]+	908.865	890.83
LIPID-P-0805	TG(16:0_18:0_20:0)	Positive	[M+NH4]+	908.861	890.83
LIPID-P-0822	TG(8:0_16:0_18:1)	Positive	[M+NH4]+	738.659	720.627
LIPID-P-0827	TG(12:0_16:0_16:1)	Positive	[M+NH4]+	766.692	748.658
LIPID-P-0828	TG(10:0_16:0_18:1)	Positive	[M+NH4]+	766.692	748.658
LIPID-P-0829	TG(12:0_14:0_18:1)	Positive	[M+NH4]+	766.692	748.658
LIPID-P-0833	TG(12:0_16:0_18:1)	Positive	[M+NH4]+	794.724	776.689
LIPID-P-0834	TG(14:0_16:0_16:1)	Positive	[M+NH4]+	794.724	776.689
LIPID-P-0835	TG(15:0_16:0_16:1)	Positive	[M+NH4]+	808.737	790.705
LIPID-P-0836	TG(14:0_15:0_18:1)	Positive	[M+NH4]+	808.736	790.705
LIPID-P-0837	TG(16:0_16:0_16:1)	Positive	[M+NH4]+	822.755	804.721
LIPID-P-0839	TG(14:0_16:0_18:1)	Positive	[M+NH4]+	822.755	804.721
LIPID-P-0841	TG(15:0_16:0_18:1)	Positive	[M+NH4]+	836.77	818.736
LIPID-P-0842	TG(16:0_16:0_18:1)	Positive	[M+NH4]+	850.786	832.752
LIPID-P-0845	TG(16:0_17:0_18:1)	Positive	[M+NH4]+	864.801	846.768
LIPID-P-0846	TG(16:0_18:0_18:1)	Positive	[M+NH4]+	878.817	860.783
LIPID-P-0848	TG(16:0_16:1_20:0)	Positive	[M+NH4]+	878.818	860.783
LIPID-P-0849	TG(17:0_18:0_18:1)	Positive	[M+NH4]+	892.831	874.799
LIPID-P-0851	TG(16:0_18:0_20:1)	Positive	[M+NH4]+	906.847	888.815
LIPID-P-0852	TG(18:0_18:0_18:1)	Positive	[M+NH4]+	906.849	888.815
LIPID-P-0853	TG(16:0_20:0_18:1)	Positive	[M+NH4]+	906.846	888.815
LIPID-P-0856	TG(18:0_18:1_20:0)	Positive	[M+NH4]+	934.876	916.846
LIPID-P-0858	TG(16:0_18:1_22:0)	Positive	[M+NH4]+	934.88	916.846
LIPID-P-0880	TG(8:0_16:0_18:2)	Positive	[M+NH4]+	736.642	718.611
LIPID-P-0884	TG(14:0_14:1_16:1)	Positive	[M+NH4]+	764.673	746.642
LIPID-P-0885	TG(10:0_16:0_18:2)	Positive	[M+NH4]+	764.672	746.642
LIPID-P-0886	TG(12:0_14:0_18:2)	Positive	[M+NH4]+	764.676	746.642
LIPID-P-0892	TG(14:1_16:0_16:1)	Positive	[M+NH4]+	792.708	774.674
LIPID-P-0893	TG(12:0_16:0_18:2)	Positive	[M+NH4]+	792.707	774.674
LIPID-P-0894	TG(14:0_14:1_18:1)	Positive	[M+NH4]+	792.708	774.674
LIPID-P-0898	TG(14:0_15:0_18:2)	Positive	[M+NH4]+	806.722	788.689
LIPID-P-0899	TG(15:0_16:1_16:1)	Positive	[M+NH4]+	806.724	788.689
LIPID-P-0900	TG(14:0_16:1_17:1)	Positive	[M+NH4]+	806.722	788.689
LIPID-P-0901	TG(16:0_16:1_16:1)	Positive	[M+NH4]+	820.739	802.705
LIPID-P-0902	TG(14:0_16:0_18:2)	Positive	[M+NH4]+	820.739	802.705
LIPID-P-0903	TG(14:0_16:1_18:1)	Positive	[M+NH4]+	820.739	802.705
LIPID-P-0906	TG(16:0_16:1_17:1)	Positive	[M+NH4]+	834.755	816.721
LIPID-P-0907	TG(15:0_16:0_18:2)	Positive	[M+NH4]+	834.755	816.721
LIPID-P-0908	TG(15:0_16:1_18:1)	Positive	[M+NH4]+	834.755	816.721
LIPID-P-0910	TG(16:0_16:1_18:1)	Positive	[M+NH4]+	848.771	830.736
LIPID-P-0911	TG(14:0_18:0_18:2)	Positive	[M+NH4]+	848.771	830.736
LIPID-P-0913	TG(15:0_17:0_19:2)	Positive	[M+NH4]+	862.785	844.752
LIPID-P-0914	TG(16:0_17:1_18:1)	Positive	[M+NH4]+	862.785	844.752
LIPID-P-0915	TG(16:0_18:1_18:1)	Positive	[M+NH4]+	876.802	858.768
LIPID-P-0917	TG(16:0_16:1_20:1)	Positive	[M+NH4]+	876.802	858.768
LIPID-P-0919	TG(16:0_18:0_18:2)	Positive	[M+NH4]+	876.79	858.768
LIPID-P-0921	TG(17:0_18:1_18:1)	Positive	[M+NH4]+	890.786	872.783
LIPID-P-0922	TG(16:0_18:1_19:1)	Positive	[M+NH4]+	890.816	872.783
LIPID-P-0923	TG(18:0_18:1_18:1)	Positive	[M+NH4]+	904.833	886.799
LIPID-P-0924	TG(16:0_18:1_20:1)	Positive	[M+NH4]+	904.836	886.799
LIPID-P-0925	TG(16:1_18:0_20:1)	Positive	[M+NH4]+	904.812	886.799
LIPID-P-0933	TG(18:0_18:1_20:1)	Positive	[M+NH4]+	932.866	914.83
LIPID-P-0935	TG(16:0_18:1_22:1)	Positive	[M+NH4]+	932.86	914.83
LIPID-P-0936	TG(18:0_18:2_20:0)	Positive	[M+NH4]+	932.865	914.83
LIPID-P-0954	TG(8:0_16:0_18:3)	Positive	[M+NH4]+	734.629	716.595
LIPID-P-0956	TG(8:0_18:1_18:2)	Positive	[M+NH4]+	762.657	744.627
LIPID-P-0957	TG(10:0_16:0_18:3)	Positive	[M+NH4]+	762.659	744.627
LIPID-P-0961	TG(12:0_16:1_18:2)	Positive	[M+NH4]+	790.695	772.658
LIPID-P-0962	TG(10:0_18:1_18:2)	Positive	[M+NH4]+	790.69	772.658
LIPID-P-0965	TG(14:1_16:1_18:1)	Positive	[M+NH4]+	818.724	800.689
LIPID-P-0966	TG(14:0_16:1_18:2)	Positive	[M+NH4]+	818.724	800.689
LIPID-P-0968	TG(16:0_14:1_18:2)	Positive	[M+NH4]+	818.72	800.689
LIPID-P-0970	TG(16:1_16:1_17:1)	Positive	[M+NH4]+	832.737	814.705
LIPID-P-0971	TG(15:0_16:1_18:2)	Positive	[M+NH4]+	832.737	814.705
LIPID-P-0972	TG(14:0_17:1_18:2)	Positive	[M+NH4]+	832.737	814.705
LIPID-P-0973	TG(16:1_16:1_18:1)	Positive	[M+NH4]+	846.753	828.721
LIPID-P-0976	TG(16:0_16:1_18:2)	Positive	[M+NH4]+	846.755	828.721
LIPID-P-0977	TG(16:1_17:1_18:1)	Positive	[M+NH4]+	860.767	842.736
LIPID-P-0978	TG(15:0_18:1_18:2)	Positive	[M+NH4]+	860.77	842.736
LIPID-P-0979	TG(16:0_17:1_18:2)	Positive	[M+NH4]+	860.773	842.736
LIPID-P-0981	TG(16:1_18:1_18:1)	Positive	[M+NH4]+	874.785	856.752
LIPID-P-0982	TG(16:0_18:1_18:2)	Positive	[M+NH4]+	874.786	856.752
LIPID-P-0983	TG(14:0_18:1_20:2)	Positive	[M+NH4]+	874.786	856.752
LIPID-P-0984	TG(17:1_18:1_18:1)	Positive	[M+NH4]+	888.802	870.768
LIPID-P-0987	TG(17:0_18:1_18:2)	Positive	[M+NH4]+	888.803	870.768
LIPID-P-0988	TG(18:1_18:1_18:1)	Positive	[M+NH4]+	902.818	884.783
LIPID-P-0990	TG(18:0_18:1_18:2)	Positive	[M+NH4]+	902.818	884.783
LIPID-P-0992	TG(16:0_18:1_20:2)	Positive	[M+NH4]+	902.823	884.783
LIPID-P-0994	TG(18:1_18:1_19:1)	Positive	[M+NH4]+	916.819	898.799
LIPID-P-0997	TG(18:1_18:2_20:0)	Positive	[M+NH4]+	930.849	912.815
LIPID-P-0999	TG(18:1_18:1_20:1)	Positive	[M+NH4]+	930.848	912.815
LIPID-P-1000	TG(16:1_18:1_22:1)	Positive	[M+NH4]+	930.842	912.815
LIPID-P-1001	TG(20:1_18:2_18:0)	Positive	[M+NH4]+	930.842	912.815
LIPID-P-1010	TG(18:1_18:2_22:0)	Positive	[M+NH4]+	958.876	940.846
LIPID-P-1030	TG(14:1_16:1_18:2)	Positive	[M+NH4]+	816.708	798.674
LIPID-P-1031	TG(12:0_18:2_18:2)	Positive	[M+NH4]+	816.708	798.674
LIPID-P-1032	TG(12:0_18:1_18:3)	Positive	[M+NH4]+	816.708	798.674
LIPID-P-1033	TG(14:0_16:1_18:3)	Positive	[M+NH4]+	816.708	798.674
LIPID-P-1036	TG(14:0_18:2_18:2)	Positive	[M+NH4]+	844.74	826.705
LIPID-P-1037	TG(16:1_16:1_18:2)	Positive	[M+NH4]+	844.739	826.705
LIPID-P-1039	TG(16:0_16:1_18:3)	Positive	[M+NH4]+	844.739	826.705
LIPID-P-1040	TG(14:0_16:0_20:4)	Positive	[M+NH4]+	844.74	826.705
LIPID-P-1042	TG(15:0_18:2_18:2)	Positive	[M+NH4]+	858.755	840.721
LIPID-P-1043	TG(16:1_17:1_18:2)	Positive	[M+NH4]+	858.752	840.721
LIPID-P-1046	TG(16:0_16:0_20:4)	Positive	[M+NH4]+	872.774	854.736
LIPID-P-1047	TG(16:1_18:1_18:2)	Positive	[M+NH4]+	872.77	854.736
LIPID-P-1048	TG(16:0_18:2_18:2)	Positive	[M+NH4]+	872.77	854.736
LIPID-P-1050	TG(15:0_19:2_19:2)	Positive	[M+NH4]+	886.787	868.752
LIPID-P-1051	TG(17:1_18:1_18:2)	Positive	[M+NH4]+	886.785	868.752
LIPID-P-1053	TG(18:1_18:1_18:2)	Positive	[M+NH4]+	900.802	882.768
LIPID-P-1056	TG(16:0_18:0_20:4)	Positive	[M+NH4]+	900.802	882.768
LIPID-P-1057	TG(17:1_18:1_20:2)	Positive	[M+NH4]+	914.813	896.783
LIPID-P-1060	TG(16:0_18:1_22:3)	Positive	[M+NH4]+	928.83	910.799
LIPID-P-1062	TG(18:0_18:1_20:3)	Positive	[M+NH4]+	928.831	910.799
LIPID-P-1065	TG(18:1_18:2_20:1)	Positive	[M+NH4]+	928.82	910.799
LIPID-P-1068	TG(18:1_18:1_22:2)	Positive	[M+NH4]+	956.862	938.83
LIPID-P-1072	TG(18:1_22:1_18:2)	Positive	[M+NH4]+	956.863	938.83
LIPID-P-1082	TG(12:0_18:2_18:3)	Positive	[M+NH4]+	814.69	796.658
LIPID-P-1086	TG(16:1_16:1_18:3)	Positive	[M+NH4]+	842.717	824.689
LIPID-P-1087	TG(14:0_18:2_18:3)	Positive	[M+NH4]+	842.724	824.689
LIPID-P-1088	TG(14:1_18:2_18:2)	Positive	[M+NH4]+	842.726	824.689
LIPID-P-1089	TG(12:0_16:0_22:5)	Positive	[M+NH4]+	842.726	824.689
LIPID-P-1090	TG(14:0_16:1_20:4)	Positive	[M+NH4]+	842.724	824.689
LIPID-P-1092	TG(15:0_18:2_18:3)	Positive	[M+NH4]+	856.736	838.705
LIPID-P-1094	TG(16:1_17:1_18:3)	Positive	[M+NH4]+	856.74	838.705
LIPID-P-1095	TG(16:1_18:2_18:2)	Positive	[M+NH4]+	870.754	852.721
LIPID-P-1096	TG(16:0_18:2_18:3)	Positive	[M+NH4]+	870.752	852.721
LIPID-P-1097	TG(16:1_18:1_18:3)	Positive	[M+NH4]+	870.746	852.721
LIPID-P-1098	TG(16:0_16:1_20:4)	Positive	[M+NH4]+	870.755	852.721
LIPID-P-1099	TG(14:0_16:0_22:5)	Positive	[M+NH4]+	870.755	852.721
LIPID-P-1102	TG(15:0_18:1_20:4)	Positive	[M+NH4]+	884.771	866.736
LIPID-P-1103	TG(17:1_18:2_18:2)	Positive	[M+NH4]+	884.771	866.736
LIPID-P-1104	TG(18:1_18:2_18:2)	Positive	[M+NH4]+	898.786	880.752
LIPID-P-1105	TG(16:0_18:1_20:4)	Positive	[M+NH4]+	898.786	880.752
LIPID-P-1106	TG(16:1_18:1_20:3)	Positive	[M+NH4]+	898.786	880.752
LIPID-P-1108	TG(17:0_18:1_20:4)	Positive	[M+NH4]+	912.798	894.768
LIPID-P-1109	TG(19:1_18:2_18:2)	Positive	[M+NH4]+	912.798	894.768
LIPID-P-1111	TG(18:1_18:2_20:2)	Positive	[M+NH4]+	926.815	908.783
LIPID-P-1113	TG(18:0_18:3_20:2)	Positive	[M+NH4]+	926.818	908.783
LIPID-P-1114	TG(16:0_18:1_22:4)	Positive	[M+NH4]+	926.815	908.783
LIPID-P-1116	TG(18:0_18:1_20:4)	Positive	[M+NH4]+	926.817	908.783
LIPID-P-1117	TG(18:2_18:2_20:1)	Positive	[M+NH4]+	926.816	908.783
LIPID-P-1124	TG(18:0_18:1_22:4)	Positive	[M+NH4]+	954.846	936.815
LIPID-P-1127	TG(14:1_18:2_18:3)	Positive	[M+NH4]+	840.704	822.674
LIPID-P-1131	TG(14:0_16:1_20:5)	Positive	[M+NH4]+	840.707	822.674
LIPID-P-1136	TG(16:0_16:1_20:5)	Positive	[M+NH4]+	868.739	850.705
LIPID-P-1137	TG(16:1_18:2_18:3)	Positive	[M+NH4]+	868.738	850.705
LIPID-P-1138	TG(16:0_18:2_18:4)	Positive	[M+NH4]+	868.742	850.705
LIPID-P-1139	TG(17:1_18:2_18:3)	Positive	[M+NH4]+	882.745	864.721
LIPID-P-1142	TG(18:1_18:2_18:3)	Positive	[M+NH4]+	896.771	878.736
LIPID-P-1144	TG(16:0_18:2_20:4)	Positive	[M+NH4]+	896.772	878.736
LIPID-P-1146	TG(16:0_16:0_22:6)	Positive	[M+NH4]+	896.771	878.736
LIPID-P-1149	TG(16:0_18:1_22:5)	Positive	[M+NH4]+	924.802	906.768
LIPID-P-1150	TG(18:0_18:2_20:4)	Positive	[M+NH4]+	924.802	906.768
LIPID-P-1151	TG(16:0_18:0_22:6)	Positive	[M+NH4]+	924.802	906.768
LIPID-P-1152	TG(18:2_18:2_20:2)	Positive	[M+NH4]+	924.802	906.768
LIPID-P-1155	TG(18:1_18:1_22:4)	Positive	[M+NH4]+	952.832	934.799
LIPID-P-1156	TG(18:0_18:0_22:6)	Positive	[M+NH4]+	952.834	934.799
LIPID-P-1164	TG(14:0_18:3_20:4)	Positive	[M+NH4]+	866.724	848.689
LIPID-P-1165	TG(16:1_16:1_20:5)	Positive	[M+NH4]+	866.724	848.689
LIPID-P-1167	TG(16:2_18:2_18:3)	Positive	[M+NH4]+	866.723	848.689
LIPID-P-1169	TG(18:2_18:2_18:3)	Positive	[M+NH4]+	894.755	876.721
LIPID-P-1170	TG(16:0_18:2_20:5)	Positive	[M+NH4]+	894.752	876.721
LIPID-P-1171	TG(16:0_16:1_22:6)	Positive	[M+NH4]+	894.755	876.721
LIPID-P-1172	TG(18:1_18:2_18:4)	Positive	[M+NH4]+	894.752	876.721
LIPID-P-1174	TG(15:0_18:1_22:6)	Positive	[M+NH4]+	908.771	890.736
LIPID-P-1176	TG(18:1_18:2_20:4)	Positive	[M+NH4]+	922.783	904.752
LIPID-P-1177	TG(16:0_18:1_22:6)	Positive	[M+NH4]+	922.786	904.752
LIPID-P-1181	TG(18:0_18:1_22:6)	Positive	[M+NH4]+	950.818	932.783
LIPID-P-1182	TG(18:1_18:1_22:5)	Positive	[M+NH4]+	950.818	932.783
LIPID-P-1183	TG(18:1_18:2_22:4)	Positive	[M+NH4]+	950.818	932.783
LIPID-P-1196	TG(18:2_18:3_18:3)	Positive	[M+NH4]+	892.739	874.705
LIPID-P-1197	TG(16:1_16:1_22:6)	Positive	[M+NH4]+	892.725	874.705
LIPID-P-1200	TG(16:0_18:2_22:6)	Positive	[M+NH4]+	920.766	902.736
LIPID-P-1202	TG(16:1_16:1_24:6)	Positive	[M+NH4]+	920.766	902.736
LIPID-P-1203	TG(17:0_18:2_22:6)	Positive	[M+NH4]+	934.786	916.752
LIPID-P-1204	TG(18:1_18:2_22:5)	Positive	[M+NH4]+	948.798	930.768
LIPID-P-1206	TG(18:0_18:2_22:6)	Positive	[M+NH4]+	948.801	930.768
LIPID-P-1207	TG(18:2_18:2_22:4)	Positive	[M+NH4]+	948.801	930.768
LIPID-P-1212	TG(18:2_18:3_18:4)	Positive	[M+NH4]+	890.726	872.689
LIPID-P-1215	TG(16:1_18:2_22:6)	Positive	[M+NH4]+	918.755	900.721
LIPID-P-1216	TG(18:2_18:3_20:4)	Positive	[M+NH4]+	918.755	900.721
LIPID-P-1217	TG(18:1_18:2_22:6)	Positive	[M+NH4]+	946.788	928.752
LIPID-P-1218	TG(18:2_20:3_20:4)	Positive	[M+NH4]+	946.786	928.752
LIPID-P-1219	TG(16:0_20:4_22:5)	Positive	[M+NH4]+	946.786	928.752
LIPID-P-1224	TG(16:1_20:4_20:5)	Positive	[M+NH4]+	916.739	898.705
LIPID-P-1226	TG(18:2_18:2_22:6)	Positive	[M+NH4]+	944.77	926.736
LIPID-P-1227	TG(18:2_20:4_20:4)	Positive	[M+NH4]+	944.771	926.736
LIPID-P-1228	TG(16:0_20:4_22:6)	Positive	[M+NH4]+	944.771	926.736
LIPID-P-1233	TG(18:2_18:3_22:6)	Positive	[M+NH4]+	942.755	924.721
LIPID-P-1240	TG(16:0_22:6_22:6)	Positive	[M+NH4]+	968.771	950.736

## Sheet: Table S3
Table S3. Metabolomic data of DEMs between COVID-19 survivors 6 months after discharge and healthy (|log2FC| > 1, unpaired two-sided t-test pvalue < 0.05, VIP > 1).
Metabolite ID	Metabolite Name	Class	COVID-19_mean	Healthy_mean	FC	log2FC	VIP	Pvalue	Type
LIPID-P-0182	DG(21:0_16:0)	GL	74775.2	35490.8	2.10689	1.07512	1.12713	0.00567842	Up
LIPID-P-0240	DG(18:2_18:2)	GL	2.49137e+06	1.24555e+06	2.00022	1.00016	1.5102	1.82e-05	Up
LIPID-P-0282	MG(18:1)	GL	51677.9	146328	0.353165	-1.50159	2.24871	4.97e-08	Down
LIPID-P-0786	TG(14:0_16:0_16:0)	GL	1.05306e+06	472202	2.2301	1.15711	1.09235	0.0134322	Up
LIPID-P-0788	TG(16:0_16:0_16:0)	GL	5.56827e+06	2.31189e+06	2.40853	1.26815	1.33303	0.000456079	Up
LIPID-P-0789	TG(14:0_16:0_18:0)	GL	301245	124173	2.42602	1.27859	1.12063	0.00323063	Up
LIPID-P-0793	TG(16:0_16:0_18:0)	GL	4.31445e+06	2.10167e+06	2.05287	1.03764	1.4059	8.58e-05	Up
LIPID-P-0798	TG(14:0_18:0_20:0)	GL	32916.4	12147.8	2.70967	1.43812	1.46319	0.000170085	Up
LIPID-P-0805	TG(16:0_18:0_20:0)	GL	7820.44	3542.24	2.20777	1.14259	1.64472	7.87e-05	Up
LIPID-P-0834	TG(14:0_16:0_16:1)	GL	816927	351836	2.3219	1.2153	1.10291	0.00355088	Up
LIPID-P-0837	TG(16:0_16:0_16:1)	GL	5.93747e+06	2.75793e+06	2.15287	1.10626	1.12637	0.00159075	Up
LIPID-P-0839	TG(14:0_16:0_18:1)	GL	3.33433e+06	1.58656e+06	2.10161	1.0715	1.15541	0.00147921	Up
LIPID-P-0842	TG(16:0_16:0_18:1)	GL	3.61858e+06	1778063	2.03512	1.02512	1.30446	0.000282764	Up
LIPID-P-0846	TG(16:0_18:0_18:1)	GL	4.95519e+06	2102841	2.35643	1.2366	1.37499	5.42e-05	Up
LIPID-P-0848	TG(16:0_16:1_20:0)	GL	19559.6	6360.88	3.07498	1.62058	1.7513	0.000132563	Up
LIPID-P-0851	TG(16:0_18:0_20:1)	GL	32552	12726.7	2.55777	1.35489	1.38237	4.2e-05	Up
LIPID-P-0852	TG(18:0_18:0_18:1)	GL	1.21572e+06	416588	2.91828	1.54512	1.3633	0.0003702	Up
LIPID-P-0853	TG(16:0_20:0_18:1)	GL	135026	44006.1	3.06835	1.61747	1.48644	0.000296657	Up
LIPID-P-0856	TG(18:0_18:1_20:0)	GL	12014	1462.97	8.21203	3.03774	1.69676	0.00516617	Up
LIPID-P-0858	TG(16:0_18:1_22:0)	GL	41911.7	6869.74	6.10092	2.60903	1.4607	0.00451777	Up
LIPID-P-0894	TG(14:0_14:1_18:1)	GL	240551	102388	2.34941	1.2323	1.20804	0.00749982	Up
LIPID-P-0898	TG(14:0_15:0_18:2)	GL	81008.4	28068.6	2.88609	1.52912	1.26577	0.0186143	Up
LIPID-P-0901	TG(16:0_16:1_16:1)	GL	4.00758e+06	1.67071e+06	2.39872	1.26226	1.35546	0.000142554	Up
LIPID-P-0902	TG(14:0_16:0_18:2)	GL	3.34548e+06	1.35841e+06	2.46279	1.30029	1.41942	3.55e-05	Up
LIPID-P-0907	TG(15:0_16:0_18:2)	GL	501369	213277	2.35079	1.23315	1.12403	0.0036719	Up
LIPID-P-0908	TG(15:0_16:1_18:1)	GL	473678	210626	2.2489	1.16922	1.08668	0.00525796	Up
LIPID-P-0910	TG(16:0_16:1_18:1)	GL	2.67635e+06	1.22791e+06	2.1796	1.12406	1.53768	1.03e-05	Up
LIPID-P-0919	TG(16:0_18:0_18:2)	GL	4.65155e+06	1.85215e+06	2.51143	1.32851	1.62197	1.67e-06	Up
LIPID-P-0923	TG(18:0_18:1_18:1)	GL	3.93259e+06	1921529	2.04659	1.03322	1.37681	0.000113699	Up
LIPID-P-0933	TG(18:0_18:1_20:1)	GL	46283.5	18262.2	2.53439	1.34164	1.51648	0.000165334	Up
LIPID-P-0936	TG(18:0_18:2_20:0)	GL	85778.9	17844.4	4.80705	2.26515	1.90129	4.81e-05	Up
LIPID-P-0966	TG(14:0_16:1_18:2)	GL	1391935	595498	2.33743	1.22492	1.36882	0.000215902	Up
LIPID-P-0968	TG(16:0_14:1_18:2)	GL	373125	145705	2.56082	1.35661	1.35921	0.000367927	Up
LIPID-P-0973	TG(16:1_16:1_18:1)	GL	6.56489e+06	3.16491e+06	2.07427	1.05261	1.52025	3.52e-06	Up
LIPID-P-0976	TG(16:0_16:1_18:2)	GL	1.17667e+07	5821150	2.02137	1.01533	1.51777	3.41e-06	Up
LIPID-P-0983	TG(14:0_18:1_20:2)	GL	79681	36800.6	2.16521	1.11451	1.59723	3.23e-06	Up
LIPID-P-0990	TG(18:0_18:1_18:2)	GL	7.54872e+06	3.5472e+06	2.12808	1.08955	1.76943	7.84e-07	Up
LIPID-P-0997	TG(18:1_18:2_20:0)	GL	221454	84491.6	2.62102	1.39013	1.74538	0.000108576	Up
LIPID-P-1001	TG(20:1_18:2_18:0)	GL	116512	55706.7	2.09153	1.06456	1.81464	1.47e-06	Up
LIPID-P-1030	TG(14:1_16:1_18:2)	GL	56487.4	22750.6	2.4829	1.31203	1.01807	0.00147767	Up
LIPID-P-1036	TG(14:0_18:2_18:2)	GL	3.83295e+06	1.55364e+06	2.46708	1.3028	1.68254	3.91e-07	Up
LIPID-P-1040	TG(14:0_16:0_20:4)	GL	196890	85504.4	2.30269	1.20332	1.19475	0.0184991	Up
LIPID-P-1042	TG(15:0_18:2_18:2)	GL	874756	377120	2.31957	1.21386	1.61847	2.1e-05	Up
LIPID-P-1046	TG(16:0_16:0_20:4)	GL	744590	333356	2.23362	1.15938	1.3558	0.00263761	Up
LIPID-P-1056	TG(16:0_18:0_20:4)	GL	244359	98383.4	2.48374	1.31251	1.89719	1.83e-07	Up
LIPID-P-1062	TG(18:0_18:1_20:3)	GL	155604	76372.4	2.03743	1.02675	1.7961	1.51e-06	Up
LIPID-P-1065	TG(18:1_18:2_20:1)	GL	409349	169380	2.41675	1.27307	1.78464	2.52e-06	Up
LIPID-P-1072	TG(18:1_22:1_18:2)	GL	66712.6	9522.86	7.00552	2.80849	1.44232	0.000518436	Up
LIPID-P-1086	TG(16:1_16:1_18:3)	GL	148170	72501	2.0437	1.03118	1.1973	0.00193093	Up
LIPID-P-1087	TG(14:0_18:2_18:3)	GL	511578	213562	2.39546	1.2603	1.47617	7.39e-05	Up
LIPID-P-1088	TG(14:1_18:2_18:2)	GL	142815	55740.3	2.56215	1.35735	1.66247	3.47e-06	Up
LIPID-P-1092	TG(15:0_18:2_18:3)	GL	91729.9	42589.2	2.15383	1.1069	1.18583	0.000153864	Up
LIPID-P-1098	TG(16:0_16:1_20:4)	GL	600718	279520	2.1491	1.10373	1.28458	0.00509	Up
LIPID-P-1104	TG(18:1_18:2_18:2)	GL	1.64257e+06	709890	2.31384	1.21029	1.86866	5.81e-08	Up
LIPID-P-1111	TG(18:1_18:2_20:2)	GL	507006	235758	2.15053	1.1047	1.84413	1.73e-07	Up
LIPID-P-1117	TG(18:2_18:2_20:1)	GL	113318	50277.8	2.25384	1.17238	1.72772	5.19e-06	Up
LIPID-P-1124	TG(18:0_18:1_22:4)	GL	12357.5	5410.15	2.28414	1.19165	1.36242	3.5e-05	Up
LIPID-P-1137	TG(16:1_18:2_18:3)	GL	994074	440884	2.25473	1.17295	1.58127	1.77e-05	Up
LIPID-P-1144	TG(16:0_18:2_20:4)	GL	3.53374e+06	1.63513e+06	2.16114	1.11179	1.66992	1.03e-05	Up
LIPID-P-1146	TG(16:0_16:0_22:6)	GL	348299	156515	2.22534	1.15402	1.45964	5.44e-05	Up
LIPID-P-1152	TG(18:2_18:2_20:2)	GL	479891	222030	2.16138	1.11195	1.81716	6.85e-08	Up
LIPID-P-1169	TG(18:2_18:2_18:3)	GL	2.93813e+06	1.1963e+06	2.45602	1.29632	1.53393	0.000488904	Up
LIPID-P-1170	TG(16:0_18:2_20:5)	GL	622748	301926	2.06259	1.04446	1.39916	0.000185777	Up
LIPID-P-1171	TG(16:0_16:1_22:6)	GL	348244	155910	2.23362	1.15939	1.23541	3.16e-05	Up
LIPID-P-1176	TG(18:1_18:2_20:4)	GL	1.31575e+06	652202	2.01739	1.01249	1.83051	5.39e-08	Up
LIPID-P-1181	TG(18:0_18:1_22:6)	GL	116685	52440.5	2.2251	1.15387	1.68892	3.48e-06	Up
LIPID-P-1183	TG(18:1_18:2_22:4)	GL	50816.2	25194.3	2.01697	1.01219	1.65948	7.12e-07	Up
LIPID-P-1197	TG(16:1_16:1_22:6)	GL	149080	56306.9	2.64763	1.4047	1.43973	4.42e-07	Up
LIPID-P-1200	TG(16:0_18:2_22:6)	GL	2.1829e+06	996767	2.18998	1.13092	1.75173	2.08e-07	Up
LIPID-P-1206	TG(18:0_18:2_22:6)	GL	428058	210638	2.03219	1.02304	1.62138	4.27e-06	Up
LIPID-P-1207	TG(18:2_18:2_22:4)	GL	27267.4	12913.8	2.1115	1.07827	1.13794	1.39e-06	Up
LIPID-P-1215	TG(16:1_18:2_22:6)	GL	277647	132675	2.09269	1.06536	1.64005	5.96e-06	Up
LIPID-P-1217	TG(18:1_18:2_22:6)	GL	497154	231451	2.14799	1.10299	1.8076	5.15e-08	Up
LIPID-P-1226	TG(18:2_18:2_22:6)	GL	220262	90372.1	2.43728	1.28527	1.86635	5.31e-08	Up
LIPID-P-1227	TG(18:2_20:4_20:4)	GL	100310	40545.3	2.47402	1.30686	1.94705	7.03e-09	Up
LIPID-P-1240	TG(16:0_22:6_22:6)	GL	33482.8	14163.7	2.36398	1.24122	1.1041	0.000753706	Up
LIPID-P-0283	MG(18:2)	GL	40011.4	83626.1	0.478457	-1.06354	1.83736	1.35e-06	Down
LIPID-P-0828	TG(10:0_16:0_18:1)	GL	117547	47941.1	2.45191	1.29391	1.41117	0.0394533	Up
LIPID-P-0885	TG(10:0_16:0_18:2)	GL	144701	53194.1	2.72025	1.44374	1.5644	0.008575	Up
LIPID-P-0893	TG(12:0_16:0_18:2)	GL	545288	260863	2.09032	1.06373	1.25325	0.0298308	Up
LIPID-P-0900	TG(14:0_16:1_17:1)	GL	51661.9	20838.1	2.47921	1.30988	1.10309	0.0044695	Up
LIPID-P-0954	TG(8:0_16:0_18:3)	GL	29555.7	12950.8	2.28215	1.19039	1.18083	0.0216033	Up
LIPID-P-0956	TG(8:0_18:1_18:2)	GL	66062.6	15916	4.15071	2.05336	1.43113	6.55e-05	Up
LIPID-P-0961	TG(12:0_16:1_18:2)	GL	164061	61090.2	2.68556	1.42522	1.32588	0.000936588	Up
LIPID-P-0962	TG(10:0_18:1_18:2)	GL	83730.1	22955.5	3.64749	1.8669	1.50935	0.00011144	Up
LIPID-P-0970	TG(16:1_16:1_17:1)	GL	95472.3	45893.3	2.08031	1.0568	1.11106	0.00367369	Up
LIPID-P-0971	TG(15:0_16:1_18:2)	GL	207337	85516.9	2.42451	1.2777	1.27926	0.00270396	Up
LIPID-P-0972	TG(14:0_17:1_18:2)	GL	52765.6	22900.6	2.30411	1.20421	1.16535	0.00251394	Up
LIPID-P-0979	TG(16:0_17:1_18:2)	GL	726224	353401	2.05496	1.03911	1.19892	0.00151777	Up
LIPID-P-1010	TG(18:1_18:2_22:0)	GL	100626	22617.4	4.44905	2.1535	1.82502	0.00018876	Up
LIPID-P-1031	TG(12:0_18:2_18:2)	GL	244123	117519	2.07731	1.05472	1.26664	0.00295095	Up
LIPID-P-1032	TG(12:0_18:1_18:3)	GL	63208.3	30959.6	2.04163	1.02972	1.40282	0.00695944	Up
LIPID-P-1050	TG(15:0_19:2_19:2)	GL	30355	14479.3	2.09644	1.06794	1.33137	8.84e-06	Up
LIPID-P-1057	TG(17:1_18:1_20:2)	GL	81129.9	38542.1	2.10497	1.0738	1.40509	0.000147803	Up
LIPID-P-1082	TG(12:0_18:2_18:3)	GL	47217.5	23006.9	2.05232	1.03726	1.16418	0.00181064	Up
LIPID-P-1089	TG(12:0_16:0_22:5)	GL	111990	48421	2.31283	1.20966	1.43114	0.00522879	Up
LIPID-P-1094	TG(16:1_17:1_18:3)	GL	63892.9	31855.9	2.00569	1.0041	1.07761	0.00394908	Up
LIPID-P-1095	TG(16:1_18:2_18:2)	GL	1.08877e+07	5.39719e+06	2.0173	1.01242	1.64208	1.43e-06	Up
LIPID-P-1103	TG(17:1_18:2_18:2)	GL	287387	135937	2.11413	1.08006	1.46232	2.47e-05	Up
LIPID-P-1109	TG(19:1_18:2_18:2)	GL	60163.8	25194.2	2.388	1.2558	1.7358	5.5e-06	Up
LIPID-P-1139	TG(17:1_18:2_18:3)	GL	74603.2	33707.5	2.21325	1.14617	1.21181	5.02e-05	Up
LIPID-P-1156	TG(18:0_18:0_22:6)	GL	12578.7	5185.7	2.42565	1.27837	1.38473	1.15e-06	Up
LIPID-P-1202	TG(16:1_16:1_24:6)	GL	431801	191241	2.25789	1.17497	1.8085	1.34e-07	Up
MEDN0491	9-HOTrE [9S-hydroxy-10E,12Z,15Z-octadecatrienoic acid]	Oxidized_lipids	2196.5	5482.56	0.400634	-1.31964	1.64589	0.00184155	Down
MEDN0750	(±)12-HEPE [(±)-12-hydroxy-5Z,8Z,10E,14Z,17Z-eicosapentaenoic acid]	Oxidized_lipids	5502.84	11538.8	0.476897	-1.06825	1.35189	0.00395562	Down
MEDN0751	(±)12-HETE [(±)12-hydroxy-5Z,8Z,10E,14Z-eicosatetraenoic acid]	Oxidized_lipids	247715	500496	0.494938	-1.01468	1.44847	0.00216902	Down
MEDN0752	(±)15-HEPE [(±)-15-hydroxy-5Z,8Z,11Z,13E,17Z-eicosapentaenoic acid]	Oxidized_lipids	5502.84	11538.8	0.476897	-1.06825	1.35189	0.00395562	Down
MEDN0756	(±)18-HEPE [(±)-18-hydroxy-5Z,8Z,11Z,14Z,16E-eicosapentaenoic acid]	Oxidized_lipids	5502.84	11538.8	0.476897	-1.06825	1.35189	0.00395562	Down
MEDN0759	(±)5-HEPE [(±)-5-hydroxy-6E,8Z,11Z,14Z,17Z-eicosapentaenoic acid]	Oxidized_lipids	368.65	13747.4	0.0268159	-5.22077	2.43227	2.11e-05	Down
MEDN0760	(±)5-HETE [(±)5-hydroxy-6E,8Z,11Z,14Z-eicosatetraenoic acid]	Oxidized_lipids	14550.8	504237	0.028857	-5.11493	2.89582	1.55e-05	Down
MEDN0763	(±)9-HETE [(±)-9-hydroxy-5Z,7E,11Z,14Z-eicosatetraenoic acid]	Oxidized_lipids	14550.8	504237	0.028857	-5.11493	2.89582	1.55e-05	Down
MEDN0767	12,13-EpOME [(±)12(13)epoxy-9Z-octadecenoic acid]	Oxidized_lipids	11747.4	5729.42	2.05037	1.03588	1.09612	0.00170617	Up
MEDN0768	13-oxoODE [13-oxo-9Z,11E-octadecadienoic acid]	Oxidized_lipids	2493.93	25793.5	0.0966883	-3.37052	2.09613	6.8e-05	Down
MEDN0771	15-oxoETE [15-oxo-5Z,8Z,11Z,13E-eicosatetraenoic acid]	Oxidized_lipids	9	14298.6	0.000629432	-10.6337	3.12696	6.74e-05	Down
MEDN0776	5(S),15(S)-DiHETE [5S,15S-dihydroxy-6E,8Z,10Z,13E-eicosatetraenoic acid]	Oxidized_lipids	9	7249.24	0.00124151	-9.65369	2.95111	0.000430437	Down
MEDP1124	(±)15-HETE [(±)15-hydroxy-5Z,8Z,11Z,13E-eicosatetraenoic acid]	Oxidized_lipids	9	138132	6.51553e-05	-13.9058	2.92516	7.69e-06	Down
LIPID-N-0056	PGE2	Oxidized_lipids	85031.1	15116.3	5.62512	2.49188	1.29554	0.00809383	Up
MEDN0785	LTB4 [5S,12R-dihydroxy-6Z,8E,10E,14Z-eicosatetraenoic acid]	Oxidized_lipids	9	95555.2	9.41864e-05	-13.3741	3.12058	0.00201228	Down
LIPID-N-0039	(±)5-HETE	Oxidized_lipids	2048.03	109489	0.0187053	-5.74041	2.40776	2.92e-05	Down
LIPID-N-0447	PG(18:0_18:2)	GP	155063	70116.2	2.21151	1.14503	1.32395	1.14e-07	Up
LIPID-N-0521	PI(18:2_18:2)	GP	32845.7	15479.6	2.12187	1.08533	1.13684	0.000257452	Up
LIPID-N-0593	PS(18:0_20:5)	GP	14228.5	40098	0.354843	-1.49475	1.35118	0.000635061	Down
LIPID-P-0589	PE(18:1_18:1)	GP	208113	102248	2.03538	1.0253	1.61673	3.44e-06	Up
LIPID-P-0553	PC(O-14:0_20:4)	GP	298535	118293	2.52368	1.33553	1.16947	0.000516658	Up
LIPID-P-0588	PE(17:1_18:1)	GP	114255	54747.8	2.08693	1.06138	1.37841	6.18e-05	Up
MEDN1306	N-Carbamoyl-L-aspartate	Amino_acid_and_Its_metabolomics	131018	42865.7	3.05648	1.61187	2.7939	4.97e-20	Up
MEDP0056	L-Homocystine	Amino_acid_and_Its_metabolomics	29451.5	12418.7	2.37154	1.24582	1.37643	4.74e-05	Up
MEDP1022	Threoninyl-Phenylalanine	Amino_acid_and_Its_metabolomics	107422	37244.7	2.88423	1.52819	1.61236	3.65e-05	Up
MEDP1024	Valyl-leucine	Amino_acid_and_Its_metabolomics	858383	342124	2.50899	1.3271	1.04903	0.0197156	Up
MEDP1025	L-Valyl-L-phenylalanine	Amino_acid_and_Its_metabolomics	2.02044e+06	31872.5	63.3912	5.98621	1.30972	0.0174919	Up
MEDN0851	Indole-3-Pyruvic Acid	Organic_acid_and_Its_derivatives	19511.8	7161.39	2.72459	1.44604	2.06051	4.31e-10	Up
MEDN1006	Uric acid	Organic_acid_and_Its_derivatives	1.71404e+06	848936	2.01904	1.01367	1.29896	0.000180835	Up
MEDP0374	Cyclic Amp	Other	41886.2	10911.6	3.83868	1.94061	1.20016	2.71e-06	Up
MEDP1233	D-urobilinogen	Other	18954.4	4400.62	4.30722	2.10676	1.83975	0.000158999	Up
LIPID-P-0159	Coenzyme Q8	Other	16213.2	8040.78	2.01637	1.01176	2.01026	5.25e-10	Up

## Sheet: Table S4
Table S4. The enrichment analysis of GO biological processes and KEGG for DEPs in COVID-19 survivors 6 months after discharge and healthy.
Term	Description	-Log10(Pvalue)	-Log10(adjust pvalue)	Count	Function_Class	Symbols
M5885	NABA MATRISOME ASSOCIATED	27.6193	23.273	37	ECM	SERPINA3,AMBP,SERPINC1,SERPINA6,CST3,CSTB,CTSD,F2,F10,HABP2,SERPIND1,IGF2,IHH,LGALS1,MST1,SERPINA5,PF4,PF4V1,SERPINA4,SERPINF2,PPBP,CTSA,S100A8,CCL5,CCL14,CCL15,CCL18,CXCL12,SLPI,TGFB1,CLEC3B,FCN3,MASP2,SERPINA10,ADAMTSL4,COLEC11,TGM7,AHSG,C3,C4B,F2R,FN1,PSMD14,CYCS,GNAI2
GO:0045055	regulated exocytosis	24.3596	20.3143	35	ECM	SERPINA3,AHSG,C3,CNN2,CST3,CSTB,CTSD,DEFA1,FN1,GNAI2,HEXB,HP,IGF2,LCN2,LYZ,MIF,PF4,SERPINA4,SERPINF2,PPBP,CTSA,PSAP,RAP1B,RARRES2,S100A8,SELL,SLPI,TGFB1,CLEC3B,GGH,PSMD14,CRISP3,FAM3C,MMRN1,TSPAN14,F2,CCL5,LGALS1
GO:0043062	extracellular structure organization	7.72219	5.30021	14	ECM	CDH1,COL15A1,CST3,FN1,IHH,KLKB1,LAMA3,LUM,SERPINF2,TGFB1,LAMB4,ADAMTSL4,APOM,CCDC80,F2,F2R,GNAI2,GNG5,IGF2,CXCL12,CYCS,C8A,C8B,CTSD,GP5
GO:0032963	collagen metabolic process	7.3607	4.95893	8	ECM	COL15A1,CST3,CTSD,F2,F2R,IHH,SERPINF2,TGFB1,C3,KLKB1,MIF,RARRES2,S100A8,CCL5,CXCL12,NRP1,SERPINC1,IGFBP5,SOD2,APOD,SAA1,GNAI2,PSAP
M5884	NABA CORE MATRISOME	7.33328	4.94126	11	ECM	COL15A1,FN1,IGFALS,IGFBP3,IGFBP4,IGFBP5,LAMA3,LUM,LAMB4,MMRN1,MMRN2,CCL5,NRP1
R-HSA-109582	Hemostasis	21.9376	18.0685	30	Hemostasis	SERPINA3,AHSG,SERPINC1,F2,F2R,F10,FN1,GNAI2,GNG5,GP5,SERPIND1,IGF2,KLKB1,MIF,SERPINA5,PF4,PF4V1,PFN1,SERPINA4,SERPINF2,PPBP,PSAP,RAP1B,RARRES2,SELL,TGFB1,CLEC3B,H3C1,FAM3C,MMRN1
R-HSA-140877	Formation of Fibrin Clot (Clotting Cascade)	14.9052	12.0061	10	Hemostasis	SERPINC1,F2,F2R,F10,GP5,SERPIND1,KLKB1,SERPINA5,PF4,PF4V1,APOD,CST3,FN1,LGALS1,SERPINF2,S100A8,SAA1,TGFB1,H3C1,NRP1,MMRN1,SERPINA10,TREML1,GNAI2,RAP1B
ko04610	Complement and coagulation cascades	18.2388	14.934	14	Hemostasis	SERPINC1,C3,C4B,C8A,C8B,F2,F2R,F10,SERPIND1,CFI,KLKB1,SERPINA5,SERPINF2,MASP2,SERPINA3,AHSG,CD5L,CPN1,FN1,CFHR1,HP,S100A8,SAA1,GP5,FCN3,COLEC11,CLEC3B,IHH,DNAJB11,TSPAN14,APOD,CCL5,UBB,ARPC3,PSMD14,MIF,TGFB1,DEFA1
GO:0006959	humoral immune response	20.1913	16.4471	24	Immunological responses	ANG,C3,C4B,C8A,C8B,CD5L,CPN1,DEFA1,F2,CFHR1,CFI,LCN2,LYZ,PF4,PF4V1,PPBP,RARRES2,S100A8,SLPI,FCN3,MASP2,COLEC11,H2BC12,LEAP2,F2R,HP,MIF,CCL5,TGFB1,CCDC80,APOL1
GO:0050900	leukocyte migration	11.7203	8.97612	19	Immunological responses	APOD,DEFA1,F2,FN1,MIF,MST1,PF4,PF4V1,PPBP,RARRES2,S100A8,SAA1,CCL5,CCL14,CCL15,CCL18,CXCL12,SELL,TGFB1,NRP1,SERPIND1,LAMA3,ENPP2,SPTA1,TFF2,GNAI2,GNG5,RAP1B,IGF2,IHH,TNFRSF17,LCN2,UBB,PSMD14,F2R
GO:0019835	cytolysis	10.367	7.76891	7	Immunological responses	C8A,C8B,F2,CFHR1,LYZ,TGFB1,APOL1,DEFA1,PF4,H2BC12,CCL5,SLPI,C3,CD5L,FN1
GO:0043410	positive regulation of MAPK cascade	10.2279	7.63754	18	Immunological responses	F2R,GNAI2,IGF2,IGFBP3,IGFBP4,MIF,SERPINF2,PSAP,RAP1B,SAA1,CCL5,CCL14,CCL15,CCL18,TGFB1,UBB,NRP1,GLIPR2,AMBP,FN1,ANG,S100A8,CXCL12,TFF2,APOD,CDH1,CTSD,C3,LUM,PF4,LCN2,F2
GO:0006953	acute-phase response	8.7906	6.30168	7	Immunological responses	SERPINA3,AHSG,F2,FN1,HP,SERPINF2,SAA1
R-HSA-977225	Amyloid fiber formation	7.48359	5.07686	8	Immunological responses	CST3,LYZ,SAA1,UBB,H3C1,TSPAN14,H2BC12,H4-16,C3,C4B,C8A,C8B,APOD,CTSD,GNAI2,GNG5,CXCL12,PSMD14,BAZ1B,CDH1,PFN1,S100A8,ARPC3,PF4,H1-5,TGFB1
R-HSA-166663	Initial triggering of complement	7.28678	4.90431	5	Immunological responses	C3,C4B,FCN3,MASP2,COLEC11,LGALS1,CLEC3B
GO:0002237	response to molecule of bacterial origin	7.1407	4.77217	12	Immunological responses	C4B,DEFA1,F2R,LCN2,MIF,PF4,PF4V1,PPBP,S100A8,CCL5,SLPI,TGFB1,F2,FN1,SELL
R-HSA-381426	Regulation of Insulin-like Growth Factor (IGF) transport	20.0152	16.3679	17	Other	AHSG,SERPINC1,C3,C4B,CP,CST3,F2,FN1,SERPIND1,IGF2,IGFALS,IGFBP3,IGFBP4,IGFBP5,LGALS1,APOL1,SERPINA10,PSMD14
GO:0030335	positive regulation of cell migration	6.58414	4.26727	14	Other	F2R,F10,FN1,GNAI2,IGFBP5,ENPP2,PFN1,RARRES2,CCL5,CXCL12,SOD2,TGFB1,NRP1,GLIPR2,MMRN2
M165	PID SYNDECAN 4 PATHWAY	6.52371	4.21088	5	Other	F2,FN1,LAMA3,CCL5,CXCL12,LGALS1,SLPI,FCN3
R-HSA-375276	Peptide ligand-binding receptors	6.50019	4.19137	9	Other	C3,F2,F2R,PF4,PPBP,PSAP,SAA1,CCL5,CXCL12,GNG5,IHH,GNAI2,APOM,CP,HEXB,LCN2,S100A8,CCL14,CCL15,GP5,RAP1B,FN1,PFN1,ARPC3,MIF

## Sheet: Table S5
Table S5. The enrichment analysis of GO biological processes and KEGG for continuous up-regulation protein (Cluster up ) in processing conditions (Healthy--Non-severe--Severe).
Term	Description	-Log10(Pvalue)	-Log10(adjust pvalue)	Count	Function_Class	Symbols
GO:0045055	regulated exocytosis	15.7329	11.3866	23	ECM	A2M,SERPING1,CAT,CD59,CHI3L1,COPB1,DIAPH1,SERPINB1,DMTN,FGG,HBB,ITIH3,NPPA,PDGFB,CFP,PKM,PLG,TIMP2,TUBA4A,DNM1L,FGL2,BIN2,LRG1,LBP,CSF1
GO:0009611	response to wounding	14.5741	10.5289	21	Hemostasis	A2M,SERPING1,CD59,DMTN,F2R,F9,F11,FBLN1,FGG,HBB,HBG1,SERPIND1,LOX,SERPINA5,PDGFB,PKM,PLG,PRDX2,TPM1,SULF2,RTN4RL2,CFL1,ITIH3,TUBA4A,TUBA1B,CPN2,CFP,SEMA3B,FGL2
M3468	NABA ECM REGULATORS	13.7323	10.2312	14	ECM	A2M,SERPING1,CPN2,SERPINB1,F9,SERPIND1,ITIH3,LOX,SERPINA5,PLG,PRSS1,TGM3,TIMP2,SULF2,CSF1,PDGFB,SEMA3B,F2R,FBLN1,CD59
M5884	NABA CORE MATRISOME	10.2929	7.02582	12	ECM	COL4A2,COL6A1,FBLN1,FGG,LTBP2,NID1,OGN,TGFBI,PRG4,FGL2,LRG1,OIT3,PDGFB
GO:0043062	extracellular structure organization	9.9016	6.77463	14	ECM	A2M,COL4A2,COL6A1,FBLN1,FGG,LOX,NID1,PDGFB,PLG,PON1,PRSS1,TGFBI,TIMP2,SULF2,LTBP2,ADD3,CFL1,DMTN,DNM1L
GO:0042744	hydrogen peroxide catabolic process	7.33837	4.59418	5	Other	CAT,HBB,HBG1,PRDX1,PRDX2,BLVRB,CHI3L1,DBH,BTD,DBI,LDHA,PKM,PRSS1,MMAA,ATOX1,PDGFB,PON1,TPM1,DMTN,FGG,PSMB2,TUBA4A,TUBA1B
GO:0010810	regulation of cell-substrate adhesion	6.44148	3.78542	8	ECM	CSF1,DMTN,FBLN1,FGG,NF2,NID1,PLG,RSU1,PRDX2,TGFBI,TPM1,FGL2,F2R,HBB,PDGFB,SEMA3B
R-HSA-140875	Common Pathway of Fibrin Clot Formation	6.23501	3.60476	4	Hemostasis	F2R,FGG,SERPIND1,SERPINA5,DEFA5,KRT10,PLG,CSF1
GO:0030194	positive regulation of blood coagulation	5.79411	3.21128	4	Hemostasis	DMTN,F2R,PLG,PRDX2,FBLN1,FGG,NF2,TGFBI,FGL2,CSF1,PRDX1,PDGFB,LBP,NPPA
GO:0045916	negative regulation of complement activation	5.63447	3.07355	3	Immunological responses	A2M,SERPING1,CD59,CPN2,CFP,LBP,NPPA,FGL2,DEFA5,DCD,FGG,PSMB2
GO:1903524	positive regulation of blood circulation	5.42185	2.87494	5	Immunological responses	DBH,F2R,FGG,NPPA,TPM1,SERPING1,HBB,PDGFB,PTPRM,DNM1L,ADD3,CFL1,DMTN,SEMA3B,CHI3L1,FBLN1,NF2,PRDX1,PRDX2,TIMP2,TFF2,LBP
GO:0006935	chemotaxis	5.27121	2.75103	11	Immunological responses	CSF1,SERPIND1,KIF5C,LBP,LOX,PDGFB,PTPRM,SEMA3B,PDLIM7,DNM1L,BIN2,DIAPH1,DMTN,F2R,NPPA,PLG,DBH
GO:0022604	regulation of cell morphogenesis	4.63733	2.21015	9	ECM	CFL1,DIAPH1,DMTN,FBLN1,FGG,TPM1,SEMA3B,DNM1L,MYH14,KIF5C,PTPRM,PDLIM7,PDGFB,PRDX2,FGL2,RTN4RL2,ADD3,PON1
R-HSA-186797	Signaling by PDGF	4.50818	2.10618	4	Other	COL4A2,COL6A1,PDGFB,PLG,NID1,DIAPH1,RNASE1,LOX,FGG,PRSS1,NF2
GO:0003094	glomerular filtration	4.32405	1.95092	3	Other	F2R,PDGFB,SULF2,CFL1,DIAPH1,RNASE1,MYH14,NPPA,TPM1,HBB,NID1,COL4A2,COL6A1,CSF1,CAT,PLG
R-HSA-199977	ER to Golgi Anterograde Transport	3.93992	1.64674	5	Other	CD59,COPB1,TUBA4A,TUBA1B,PPP6R1,NF2,RNASE1,MYH14,CFL1,COL4A2,COL6A1,PSMB2,PDLIM7,RAD23B,A2M,DIAPH1,HBB,HBG1,PDGFB
GO:0061448	connective tissue development	3.7792	1.51573	6	ECM	CHI3L1,CSF1,LOX,PDGFB,TGFBI,SULF2,COL4A2,PKM,PLG,PTPRM,LRG1
GO:0045921	positive regulation of exocytosis	3.74234	1.48599	4	ECM	FGG,NPPA,DNM1L,STXBP5,ADD3,DIAPH1,DMTN,F2R,LTBP2
GO:0051702	interaction with symbiont	3.70596	1.45662	4	ECM	CFL1,DEFA5,PLG,DCD,CD59,PRDX1,ATOX1
GO:0030036	actin cytoskeleton organization	3.4861	1.29214	9	ECM	ADD3,CFL1,DIAPH1,DMTN,NF2,TPM1,TPM3,PDLIM7,MYH14,LOX,LTBP2

## Sheet: Table S6
Table S6. The enrichment analysis of GO biological processes and KEGG for continuous down-regulation protein (Cluster down ) in processing conditions (Healthy--Non-severe--Severe).
Term	Description	-Log10(Pvalue)	-Log10(adjust pvalue)	Count	Function_Class	Symbols
GO:0042060	wound healing	14.6073	10.2611	19	Hemostasis	ANXA1,CSRP1,F2R,FLNA,GP1BA,HGFAC,HRG,ILK,KNG1,MYH9,SERPINE1,PRKAR1A,SPARC,TGFB1,VTN,MMRN1,EHD3,MPIG6B,MIA3,CD99,FYB1
GO:0030155	regulation of cell adhesion	11.8255	8.2574	18	ECM	ANXA1,DPP4,FGL1,FLNA,HLA-G,HRG,ILK,KNG1,PNP,SERPINE1,PRKAR1A,RAC2,TGFB1,GFUS,VCAM1,VTN,CORO1A,MIA3,MYH9,STAT3,PGLYRP1,CADM1,GAL,CD14,GP1BA,PSMB5,CETP,PCM1
R-HSA-76002	Platelet activation, signaling and aggregation	11.0353	7.53412	12	Hemostasis	F2R,FLNA,GP1BA,HRG,ITIH4,KNG1,SERPINE1,RAC2,SPARC,TGFB1,MMRN1,MPIG6B,CD14,MYH9,PNP,RNASE2,S100P,PGLYRP1,PRDX6,CORO1A,CD99,PRKAR1A,EHD3
GO:0040017	positive regulation of locomotion	9.80208	6.49722	15	Other	ANXA1,F2R,FLNA,ILK,CD99,SERPINE1,RAC2,SPARC,STAT3,TGFB1,GFUS,VTN,SCG2,CORO1A,MIA3,DPP4,HRG,MYH9,S100P,ACTA2
GO:0050900	leukocyte migration	8.72308	5.55291	13	Immunological responses	ANXA1,DPP4,CD99,MST1,MYH9,SERPINE1,PPIB,RAC2,TGFB1,VCAM1,SCG2,CORO1A,MIA3,HRG,RNASE2,VASP,STAT3
GO:0070201	regulation of establishment of protein localization	8.15388	5.13979	14	Other	ANXA1,CD14,DPP4,F2R,FLNA,NUCB1,PCM1,RAC2,RAN,STAT3,TGFB1,UBE2L3,YWHAB,CADM1,RPS5,RPS28,FYB1,EHD3
M5885	NABA MATRISOME ASSOCIATED	7.73125	4.80392	14	ECM	ANXA1,FCN2,HGFAC,HRG,INHBC,ITIH2,ITIH4,KNG1,MST1,SERPINE1,S100P,TGFB1,LGALSL,INHBE
GO:0061041	regulation of wound healing	7.69278	4.79368	8	Hemostasis	ANXA1,F2R,GP1BA,HRG,KNG1,MYH9,SERPINE1,VTN,FLNA,ILK,RAC2,GFUS,VCAM1,CORO1A,ITIH2,ITIH4,STAT3,DPP4,PGLYRP1
R-HSA-445355	Smooth Muscle Contraction	7.0463	4.27463	5	Other	ACTA2,ANXA1,CALD1,TPM2,TPM4,F2R,FLNA,MB,EHD3,MYH9,TGFB1
ko04610	Complement and coagulation cascades	7.0411	4.27463	6	Hemostasis	C1S,C6,F2R,KNG1,SERPINE1,VTN,FCN2,CFHR5,GP1BA,MYH9,ITIH4,STAT3,HGFAC,ANXA1,PGLYRP1,CD14,FYB1,PSMB5,UBE2N
GO:0030036	actin cytoskeleton organization	6.2295	3.70278	12	Other	ANXA1,CSRP1,FLNA,HRG,ILK,MYH9,PRKAR1A,RAC2,TPM2,TPM4,VASP,CORO1A,DPT,PCM1,MFAP5,F2R,TGFB1,CADM1,FYB1,VTN
GO:0001906	cell killing	6.20413	3.69039	7	ECM	HLA-G,HRG,GFUS,PGLYRP1,CORO1A,CADM1,CFHR5,ANXA1,C1S,C6,RAC2,TGFB1,VTN,STAT3,FGL1,RAN,VCAM1,CDC23,ILK,F2R,EHD3
GO:0019835	cytolysis	5.901	3.4298	4	ECM	C6,HRG,TGFB1,CFHR5,PGLYRP1,PPIB
GO:0009306	protein secretion	5.76184	3.30768	10	Immunological responses	ANXA1,CD14,DPP4,F2R,STAT3,TGFB1,SCG2,CADM1,GAL,MIA3,SERPINE1,HLA-G,RAC2,TFF2,FCN2,RNASE2,SPARC,PGLYRP1,CRIP1,YWHAB
GO:0001568	blood vessel development	5.71014	3.26151	12	Hemostasis	ACTA2,ANXA1,C6,HLA-G,HRG,MYH9,SERPINE1,SPARC,STAT3,TGFB1,SCG2,MIA3,ILK
GO:0002366	leukocyte activation involved in immune response	5.32054	2.92852	11	Immunological responses	ANXA1,CD14,PNP,RAC2,RNASE2,S100P,STAT3,TGFB1,PGLYRP1,PRDX6,CORO1A
GO:0043062	extracellular structure organization	5.28267	2.9002	9	ECM	CETP,DPP4,DPT,SERPINE1,SPARC,TGFB1,VCAM1,VTN,MFAP5,FGL1,MMRN1,PPIB
R-HSA-1280218	Adaptive Immune System	5.10914	2.75412	11	Immunological responses	CD14,FYB1,HLA-G,CD99,PSMB5,UBE2L3,UBE2N,VASP,VCAM1,YWHAB,CDC23,SERPINE1,STAT3,CADM1,FLNA,F2R,CORO1A
GO:0006959	humoral immune response	4.96799	2.63034	8	Immunological responses	C1S,C6,FCN2,HRG,RNASE2,VTN,PGLYRP1,CFHR5,FLNA,SERPINE1
GO:0008285	negative regulation of cell proliferation	4.94069	2.60728	11	Other	DPT,F2R,HLA-G,HRG,ILK,PRKAR1A,SPARC,STAT3,TGFB1,SCG2,GAL,ACTA2,FLNA,PSMB5,VASP,MST1,UBE2N,CSRP1,CRIP1,MB,MYH9
